# Supplementary material for: A Model Analysis of Mechanisms for Radial Microtubular Patterns at Root Hair Initiation Sites
Source: Front Plant Sci. 2016 Oct 28;7:1560. doi: 10.3389/fpls.2016.01560 (PMC5083785; doi:10.3389/fpls.2016.01560)
Supplement: Supplementary file 1 [file DataSheet1.ZIP]

Archive with 5 entries (4 files):
- auxin_ROP_model/
- auxin_ROP_model/auxin_gradient.init
- auxin_ROP_model/rop.tmodel
- auxin_ROP_model/solver.rk5
- auxin_ROP_model/README
