# Supplementary material for: A Model Analysis of Mechanisms for Radial Microtubular Patterns at Root Hair Initiation Sites
Source: Front Plant Sci. 2016 Oct 28;7:1560. doi: 10.3389/fpls.2016.01560 (PMC5083785; doi:10.3389/fpls.2016.01560)
Supplement: Supplementary file 1 [file DataSheet1.ZIP › auxin_ROP_model/auxin_gradient.init]

286 859 574
0 197 -1 0 70
1 166 1 1 142
2 217 -1 2 110
3 178 2 3 166
4 1 -1 1 4
5 1 -1 4 5
6 1 -1 5 2
7 2 -1 0 6
8 2 -1 6 7
9 2 -1 7 3
10 12 3 8 502
11 3 -1 8 485
12 28 -1 9 315
13 139 4 10 414
14 4 -1 10 486
15 27 -1 11 312
16 137 5 12 410
17 5 -1 12 488
18 25 -1 13 308
19 165 6 14 140
20 6 -1 14 78
21 195 -1 15 236
22 16 7 16 510
23 7 -1 16 493
24 32 -1 17 323
25 209 8 18 471
26 8 -1 18 494
27 30 -1 19 319
28 36 9 20 568
29 9 -1 20 496
30 148 -1 21 432
31 15 10 22 508
32 10 -1 22 278
33 31 -1 23 321
34 40 11 24 570
35 11 -1 24 500
36 219 -1 25 477
37 42 207 26 468
38 207 -1 26 417
39 220 -1 27 479
40 145 13 28 426
41 13 -1 28 505
42 97 -1 29 197
43 163 14 30 507
44 14 -1 30 286
45 194 -1 31 232
46 39 210 32 472
47 210 -1 32 423
48 196 -1 33 240
49 173 211 34 474
50 211 -1 34 425
51 221 -1 35 481
52 162 17 36 572
53 17 -1 36 512
54 213 -1 37 102
55 66 18 38 199
56 18 49 38 356
57 0 2 39 262
58 131 19 40 399
59 224 19 40 347
60 179 268 41 351
61 68 20 42 203
62 20 41 42 340
63 188 180 43 216
64 133 21 44 402
65 187 21 44 212
66 181 272 45 405
67 70 22 46 207
68 22 1 46 302
69 85 86 47 392
70 135 23 48 407
71 227 23 48 355
72 183 191 49 467
73 72 24 50 211
74 24 43 50 344
75 190 56 51 370
76 105 25 52 248
77 25 149 52 13
78 148 89 53 21
79 74 26 54 215
80 26 125 54 219
81 47 58 55 352
82 171 91 56 185
83 152 91 56 440
84 27 116 57 11
85 267 28 58 314
86 28 147 58 9
87 154 92 59 442
88 141 61 60 419
89 193 61 60 228
90 29 128 61 227
91 126 30 62 318
92 30 88 62 242
93 83 94 63 390
94 175 31 64 454
95 31 90 64 244
96 87 95 65 394
97 270 32 66 322
98 32 151 66 17
99 157 96 67 444
100 177 33 68 324
101 146 33 68 428
102 97 93 69 246
103 197 34 70 397
104 34 -1 70 326
105 240 256 71 103
106 241 35 72 136
107 35 -1 72 328
108 67 51 73 360
109 242 164 74 266
110 164 -1 74 331
111 132 52 75 363
112 243 37 76 269
113 37 -1 76 332
114 69 53 77 364
115 6 38 78 491
116 38 -1 78 334
117 134 260 79 404
118 245 167 80 145
119 167 -1 80 337
120 103 55 81 368
121 246 168 82 274
122 168 -1 82 339
123 136 262 83 115
124 283 41 84 532
125 68 41 84 42
126 187 133 85 44
127 138 170 86 151
128 170 -1 86 343
129 205 263 87 119
130 284 43 88 534
131 72 43 88 50
132 188 199 89 43
133 250 224 90 451
134 224 131 90 40
135 74 125 91 54
136 251 45 92 156
137 45 -1 92 349
138 77 264 93 531
139 252 268 94 539
140 99 268 94 41
141 190 203 95 51
142 253 47 96 540
143 47 248 96 55
144 71 191 97 49
145 254 227 98 457
146 227 135 98 48
147 109 128 99 61
148 285 49 100 544
149 66 49 100 38
150 193 141 101 60
151 213 50 102 429
152 50 -1 102 358
153 240 114 103 483
154 19 51 104 517
155 198 51 104 73
156 214 -1 105 431
157 20 52 106 518
158 100 52 106 75
159 84 -1 107 235
160 21 53 108 521
161 200 53 108 77
162 216 -1 109 435
163 217 54 110 437
164 54 -1 110 174
165 201 182 111 175
166 23 55 112 525
167 202 55 112 81
168 218 -1 113 439
169 237 120 114 243
170 120 -1 114 19
171 136 56 115 408
172 153 57 116 117
173 169 57 116 446
174 57 -1 117 181
175 238 121 118 245
176 121 -1 118 23
177 205 58 119 279
178 155 59 120 121
179 59 -1 120 184
180 223 155 121 153
181 156 60 122 123
182 44 60 122 154
183 60 -1 123 186
184 239 122 124 247
185 122 -1 124 29
186 208 264 125 93
187 158 62 126 127
188 110 62 126 159
189 62 -1 127 190
190 159 63 128 129
191 111 63 128 256
192 63 -1 129 193
193 160 64 130 131
194 48 64 130 162
195 64 -1 131 194
196 161 65 132 133
197 228 65 132 165
198 161 -1 133 325
199 162 66 134 327
200 66 285 134 100
201 130 98 135 263
202 35 67 136 329
203 241 67 136 265
204 99 252 137 94
205 36 68 138 330
206 68 283 138 84
207 132 100 139 75
208 165 101 140 205
209 101 6 140 490
210 200 69 141 77
211 166 70 142 335
212 70 1 142 46
213 244 102 143 271
214 39 71 144 208
215 71 235 144 97
216 245 103 145 273
217 40 72 146 338
218 72 284 146 88
219 136 104 147 83
220 265 73 148 341
221 280 73 148 277
222 169 153 149 116
223 42 74 150 342
224 74 233 150 91
225 138 106 151 412
226 266 75 152 345
227 281 75 152 281
228 107 155 153 313
229 44 76 154 218
230 76 60 154 187
231 140 108 155 416
232 45 77 156 220
233 251 77 156 285
234 109 236 157 99
235 46 78 158 222
236 274 78 158 421
237 174 62 159 191
238 226 111 160 353
239 111 159 160 128
240 143 79 161 422
241 48 80 162 226
242 80 64 162 195
243 144 112 163 424
244 271 81 164 357
245 282 81 164 293
246 113 65 165 196
247 178 82 166 359
248 82 2 166 39
249 146 114 167 295
250 229 83 168 233
251 83 225 168 63
252 257 115 169 297
253 52 84 170 362
254 258 84 170 298
255 124 116 171 57
256 231 85 172 237
257 85 201 172 47
258 259 117 173 301
259 54 118 174 239
260 118 -1 174 15
261 201 86 175 47
262 232 87 176 241
263 87 127 176 65
264 261 119 177 305
265 184 88 178 179
266 126 88 178 62
267 277 184 179 307
268 57 89 180 181
269 222 89 180 53
270 89 -1 181 21
271 185 90 182 183
272 175 90 182 64
273 278 185 183 311
274 59 91 184 185
275 91 -1 184 25
276 171 59 185 448
277 60 92 186 187
278 92 -1 186 27
279 76 92 187 381
280 186 93 188 189
281 129 93 188 69
282 279 186 189 317
283 62 94 190 191
284 94 -1 190 31
285 174 94 191 453
286 63 95 192 193
287 127 95 192 65
288 95 -1 193 33
289 64 96 194 195
290 96 -1 194 35
291 80 96 195 387
292 65 97 196 197
293 113 97 196 260
294 65 -1 197 133
295 66 98 198 199
296 34 98 198 135
297 98 18 199 515
298 67 99 200 201
299 163 99 200 137
300 99 179 201 41
301 68 100 202 203
302 164 100 202 139
303 100 20 203 106
304 69 101 204 205
305 101 181 204 45
306 165 69 205 333
307 70 102 206 207
308 38 102 206 143
309 102 22 207 523
310 71 103 208 209
311 39 103 208 336
312 71 183 209 49
313 72 104 210 211
314 168 104 210 147
315 104 24 211 527
316 187 105 212 249
317 105 21 212 520
318 169 123 213 149
319 74 106 214 215
320 170 106 214 151
321 106 26 215 529
322 188 124 216 251
323 124 180 216 462
324 223 107 217 153
325 76 108 218 252
326 44 108 218 346
327 26 189 219 310
328 77 109 220 221
329 45 109 220 348
330 109 29 221 61
331 78 110 222 254
332 46 110 222 350
333 126 184 223 178
334 191 127 224 385
335 232 127 224 176
336 269 79 225 161
337 80 112 226 258
338 48 112 226 354
339 29 192 227 316
340 193 129 228 261
341 129 61 228 374
342 228 113 229 165
343 82 114 230 231
344 50 114 230 167
345 0 82 231 39
346 194 115 232 391
347 115 -1 232 105
348 229 115 233 361
349 84 116 234 235
350 230 116 234 171
351 116 -1 235 11
352 195 117 236 393
353 117 -1 236 109
354 231 117 237 365
355 86 118 238 239
356 195 118 238 15
357 54 86 239 366
358 196 119 240 395
359 119 -1 240 113
360 232 119 241 369
361 88 120 242 243
362 30 120 242 19
363 237 88 243 441
364 90 121 244 245
365 31 121 244 23
366 238 90 245 443
367 93 122 246 247
368 97 122 246 29
369 239 93 247 445
370 105 123 248 249
371 123 25 248 309
372 187 123 249 377
373 107 124 250 251
374 124 27 250 57
375 188 107 251 379
376 108 125 252 253
377 76 125 252 380
378 233 125 253 91
379 110 126 254 255
380 78 126 254 382
381 110 158 255 126
382 111 127 256 257
383 127 63 256 192
384 79 111 257 225
385 112 128 258 259
386 80 128 258 386
387 236 128 259 99
388 113 129 260 261
389 129 97 260 69
390 193 113 261 389
391 0 130 262 482
392 130 2 262 396
393 240 98 263 71
394 3 131 264 484
395 250 131 264 90
396 198 67 265 73
397 242 132 266 487
398 132 164 266 139
399 206 199 267 89
400 5 133 268 403
401 204 133 268 85
402 200 37 269 141
403 244 272 270 547
404 101 272 270 45
405 134 102 271 79
406 7 135 272 492
407 254 135 272 98
408 202 103 273 81
409 246 136 274 495
410 136 168 274 147
411 234 203 275 95
412 247 137 276 563
413 137 -1 276 12
414 204 73 277 376
415 10 138 278 413
416 138 -1 278 86
417 248 58 279 55
418 249 139 280 565
419 139 -1 280 10
420 206 75 281 378
421 250 140 282 503
422 140 172 282 155
423 12 -1 283 8
424 13 141 284 418
425 212 141 284 101
426 208 77 285 93
427 14 142 286 550
428 142 -1 286 420
429 274 46 287 158
430 253 143 288 509
431 143 269 288 161
432 15 -1 289 22
433 254 144 290 511
434 144 176 290 163
435 16 -1 291 16
436 255 145 292 567
437 145 -1 292 28
438 212 81 293 388
439 18 146 294 514
440 146 177 294 68
441 256 114 295 103
442 257 147 296 430
443 267 147 296 58
444 214 115 297 105
445 258 215 298 433
446 215 84 298 107
447 148 222 299 53
448 259 149 300 434
449 105 149 300 52
450 216 117 301 109
451 22 150 302 522
452 150 1 302 436
453 260 182 303 111
454 261 151 304 438
455 270 151 304 66
456 218 119 305 113
457 24 152 306 556
458 152 171 306 56
459 262 184 307 371
460 25 153 308 309
461 153 -1 308 117
462 123 153 309 149
463 26 154 310 558
464 154 189 310 59
465 263 185 311 373
466 27 155 312 313
467 155 -1 312 120
468 107 27 313 250
469 28 156 314 315
470 267 156 314 537
471 156 -1 315 123
472 29 157 316 560
473 157 192 316 67
474 264 186 317 375
475 30 158 318 319
476 126 158 318 255
477 158 -1 319 127
478 31 159 320 321
479 226 159 320 160
480 159 -1 321 129
481 32 160 322 323
482 270 160 322 543
483 160 -1 323 131
484 33 161 324 325
485 177 161 324 458
486 33 -1 325 37
487 34 162 326 327
488 162 -1 326 36
489 34 66 327 198
490 35 163 328 329
491 163 -1 328 30
492 163 67 329 200
493 36 164 330 331
494 164 68 330 202
495 36 -1 331 20
496 37 165 332 333
497 165 -1 332 14
498 37 69 333 141
499 38 166 334 335
500 166 -1 334 1
501 38 70 335 206
502 39 167 336 337
503 167 103 336 145
504 39 -1 337 32
505 40 168 338 339
506 168 72 338 210
507 40 -1 339 24
508 41 222 340 533
509 20 222 340 519
510 169 73 341 213
511 42 170 342 343
512 170 74 342 214
513 42 -1 343 26
514 43 171 344 535
515 24 171 344 306
516 223 75 345 217
517 44 172 346 536
518 172 108 346 155
519 267 19 347 516
520 45 173 348 349
521 173 109 348 157
522 173 -1 349 34
523 46 174 350 538
524 174 110 350 159
525 179 225 351 461
526 47 175 352 455
527 175 58 352 372
528 269 111 353 225
529 48 176 354 542
530 176 112 354 163
531 270 23 355 524
532 49 177 356 545
533 18 177 356 294
534 228 81 357 229
535 50 178 358 359
536 178 -1 358 3
537 50 82 359 230
538 51 179 360 460
539 67 179 360 201
540 51 115 361 169
541 52 230 362 463
542 230 84 362 234
543 132 180 363 400
544 53 181 364 464
545 69 181 364 204
546 53 117 365 173
547 54 182 366 367
548 182 86 366 175
549 150 182 367 303
550 55 183 368 466
551 103 183 368 209
552 55 119 369 177
553 56 184 370 371
554 190 184 370 223
555 262 56 371 115
556 58 185 372 373
557 175 185 372 182
558 263 58 373 119
559 61 186 374 375
560 129 186 374 188
561 264 61 375 125
562 73 187 376 377
563 204 187 376 85
564 73 123 377 213
565 75 188 378 379
566 206 188 378 89
567 75 107 379 217
568 76 189 380 381
569 189 125 380 219
570 189 92 381 59
571 78 190 382 383
572 190 126 382 223
573 234 190 383 95
574 79 191 384 385
575 235 191 384 97
576 79 127 385 257
577 80 192 386 387
578 192 128 386 227
579 192 96 387 67
580 81 193 388 389
581 212 193 388 101
582 81 113 389 229
583 83 194 390 391
584 194 94 390 31
585 83 115 391 233
586 85 195 392 393
587 195 86 392 238
588 85 117 393 237
589 87 196 394 395
590 196 95 394 33
591 87 119 395 241
592 130 197 396 397
593 197 2 396 0
594 130 34 397 135
595 131 198 398 399
596 241 198 398 265
597 198 19 399 104
598 132 199 400 401
599 199 180 400 43
600 4 199 401 267
601 133 200 402 403
602 200 21 402 108
603 5 200 403 489
604 134 201 404 546
605 201 260 404 111
606 181 201 405 465
607 135 202 406 407
608 245 202 406 273
609 202 23 407 112
610 136 203 408 409
611 203 56 408 51
612 8 203 409 275
613 137 204 410 411
614 204 5 410 268
615 280 204 411 277
616 138 205 412 413
617 205 106 412 87
618 10 205 413 499
619 139 206 414 415
620 206 4 414 267
621 281 206 415 281
622 140 233 416 548
623 233 108 416 253
624 273 -1 417 283
625 141 208 418 419
626 13 208 418 504
627 208 61 419 125
628 142 209 420 470
629 209 -1 420 18
630 234 78 421 383
631 143 235 422 552
632 235 79 422 384
633 275 -1 423 289
634 144 236 424 554
635 236 112 424 259
636 276 -1 425 291
637 145 212 426 427
638 212 13 426 284
639 282 212 427 293
640 146 213 428 429
641 213 33 428 37
642 146 50 429 167
643 147 214 430 431
644 257 214 430 297
645 147 -1 431 9
646 148 215 432 433
647 215 -1 432 107
648 258 148 433 299
649 149 216 434 435
650 259 216 434 301
651 149 -1 435 13
652 150 217 436 437
653 217 1 436 2
654 150 54 437 367
655 151 218 438 439
656 261 218 438 305
657 151 -1 439 17
658 152 219 440 476
659 219 91 440 25
660 277 88 441 179
661 154 220 442 478
662 220 92 442 27
663 278 90 443 183
664 157 221 444 480
665 221 96 444 35
666 279 93 445 189
667 169 222 446 447
668 222 57 446 180
669 265 169 447 341
670 171 223 448 449
671 223 59 448 121
672 266 223 449 345
673 172 224 450 451
674 267 224 450 347
675 250 172 451 282
676 174 225 452 453
677 268 225 452 351
678 225 94 453 63
679 175 226 454 455
680 226 31 454 320
681 47 226 455 541
682 176 227 456 457
683 270 227 456 355
684 254 176 457 290
685 177 228 458 459
686 228 161 458 132
687 271 228 459 357
688 179 229 460 461
689 51 229 460 361
690 229 225 461 168
691 180 230 462 463
692 124 230 462 171
693 52 180 463 363
694 181 231 464 465
695 53 231 464 365
696 231 201 465 172
697 183 232 466 467
698 55 232 466 369
699 232 191 467 224
700 207 233 468 469
701 42 233 468 150
702 273 207 469 417
703 209 234 470 471
704 142 234 470 551
705 234 8 471 275
706 210 235 472 473
707 39 235 472 144
708 275 210 473 423
709 211 236 474 475
710 173 236 474 157
711 276 211 475 425
712 219 237 476 477
713 152 237 476 557
714 237 -1 477 114
715 220 238 478 479
716 154 238 478 559
717 238 -1 479 118
718 221 239 480 481
719 157 239 480 561
720 239 -1 481 124
721 0 240 482 483
722 240 130 482 263
723 0 114 483 231
724 3 241 484 485
725 241 131 484 398
726 241 -1 485 72
727 4 242 486 487
728 242 -1 486 74
729 4 132 487 401
730 5 243 488 489
731 243 -1 488 76
732 243 200 489 269
733 6 244 490 491
734 101 244 490 270
735 244 38 491 143
736 7 245 492 493
737 245 135 492 406
738 245 -1 493 80
739 8 246 494 495
740 246 -1 494 82
741 8 136 495 409
742 9 247 496 569
743 247 -1 496 276
744 280 265 497 148
745 10 248 498 499
746 253 248 498 96
747 248 205 499 279
748 11 249 500 571
749 249 -1 500 280
750 281 266 501 152
751 12 250 502 503
752 250 3 502 264
753 12 140 503 549
754 13 251 504 505
755 251 208 504 285
756 251 -1 505 92
757 14 252 506 507
758 252 274 506 287
759 163 252 507 137
760 15 253 508 509
761 253 10 508 498
762 15 143 509 553
763 16 254 510 511
764 254 7 510 272
765 16 144 511 555
766 17 255 512 573
767 255 -1 512 292
768 282 271 513 164
769 18 256 514 515
770 256 146 514 295
771 98 256 515 71
772 19 257 516 517
773 267 257 516 296
774 257 51 517 169
775 20 258 518 519
776 258 52 518 170
777 258 222 519 299
778 21 259 520 521
779 105 259 520 300
780 259 53 521 173
781 22 260 522 523
782 260 150 522 303
783 102 260 523 79
784 23 261 524 525
785 270 261 524 304
786 261 55 525 177
787 24 262 526 527
788 262 277 526 307
789 104 262 527 83
790 26 263 528 529
791 263 278 528 311
792 106 263 529 87
793 29 264 530 531
794 264 279 530 317
795 77 29 531 221
796 41 265 532 533
797 283 265 532 497
798 265 222 533 447
799 43 266 534 535
800 284 266 534 501
801 266 171 535 449
802 44 267 536 537
803 267 172 536 450
804 44 156 537 122
805 46 268 538 539
806 268 174 538 452
807 252 46 539 287
808 47 269 540 541
809 253 269 540 288
810 269 226 541 353
811 48 270 542 543
812 270 176 542 456
813 48 160 543 130
814 49 271 544 545
815 285 271 544 513
816 271 177 545 459
817 134 272 546 547
818 272 201 546 405
819 244 134 547 271
820 140 273 548 549
821 273 233 548 469
822 12 273 549 283
823 142 274 550 551
824 14 274 550 506
825 274 234 551 421
826 143 275 552 553
827 275 235 552 473
828 15 275 553 289
829 144 276 554 555
830 276 236 554 475
831 16 276 555 291
832 152 277 556 557
833 24 277 556 526
834 277 237 557 441
835 154 278 558 559
836 26 278 558 528
837 278 238 559 443
838 157 279 560 561
839 29 279 560 530
840 279 239 561 445
841 247 280 562 563
842 283 280 562 497
843 280 137 563 411
844 249 281 564 565
845 284 281 564 501
846 281 139 565 415
847 255 282 566 567
848 285 282 566 513
849 282 145 567 427
850 9 283 568 569
851 36 283 568 138
852 283 247 569 562
853 11 284 570 571
854 40 284 570 146
855 284 249 571 564
856 17 285 572 573
857 162 285 572 134
858 285 255 573 566

574 3
0.5 0 0 
0.5 10 0 
-0.5 10 0 
-0.5 0 0 
0.5 10.050000000000000711 0 
-0.5 10.050000000000000711 0 
0.5 -0.050000000000000002776 0 
-0.5 -0.050000000000000002776 0 
0.5 5.0015339855989671136 0 
-0.5 4.9984660144010497618 0 
0.5 7.4984644456627655984 0 
-0.5 7.5015324168606820621 0 
0.5 8.7515313523597804135 0 
-0.5 8.7484633811618639498 0 
0.5 9.3734624754031656835 0 
-0.5 9.3765304466010821471 0 
0.5 2.501534769966962557 0 
-0.5 2.4984667987690452051 0 
0.5 6.2484638853977969575 0 
-0.5 6.2515318565957134211 0 
0.5 8.1265297929586761683 0 
-0.5 8.1234618217607597046 0 
0.5 3.7515343777829741612 0 
-0.5 3.7484664065850572534 0 
0.5 6.8765321367282066234 0 
-0.5 6.8734641655302892715 0 
0.5 4.3765341816909799633 0 
-0.5 4.3734662104930626114 0 
0.5 1.2515348820190494994 0 
-0.5 1.2484669108211325916 0 
0.5 5.6234628582468788593 0 
-0.5 5.6265308294447962112 0 
0.5 3.1234666026770594449 0 
-0.5 3.1265345738749763527 0 
0.5 1.8765348259930143549 0 
-0.5 1.8734668547950974471 0 
0.5 0.62653456453618872057 0 
-0.5 0.6234665933382717018 0 
0.099999999999999977796 0.62530737605702191306 0 
-0.099999999999999977796 0 0 
0.099999999999999977796 5.0003067971198005282 0 
0.099999999999999977796 5.6246900467260454448 0 
0.099999999999999977796 8.1253026044795095828 0 
0.099999999999999977796 7.4996916341419321839 0 
0.099999999999999977796 8.750304163880613828 0 
0.099999999999999977796 9.3746896638823322689 0 
0.099999999999999977796 10 0 
-0.26000000000000000888 9.3757941335135814853 0 
0.099999999999999977796 2.5003075814877955274 0 
0.099999999999999977796 3.1246937911562260304 0 
0.099999999999999977796 6.8753049482490400379 0 
0.099999999999999977796 6.2496910738769635429 0 
-0.26000000000000000888 8.7491996942493646117 0 
-0.26000000000000000888 8.1241981348482603664 0 
0.099999999999999977796 4.3753069932118133778 0 
0.099999999999999977796 3.7503071893038075757 0 
-0.26000000000000000888 6.8742004786177899334 0 
-0.26000000000000000888 7.5007961037731822884 0 
-0.26000000000000000888 4.9992023274885504236 0 
-0.26000000000000000888 4.3742025235805632732 0 
0.099999999999999977796 1.2503076935398826919 0 
0.099999999999999977796 1.8753076375138475473 0 
-0.26000000000000000888 6.2507955435082136475 0 
-0.26000000000000000888 5.6257945163572955494 0 
-0.26000000000000000888 3.7492027196725574711 0 
-0.26000000000000000888 3.1257982607874761349 0 
-0.26000000000000000888 2.4992031118565454229 0 
-0.26000000000000000888 1.8742031678825974428 0 
-0.26000000000000000888 0.62420290642577180851 0 
-0.26000000000000000888 1.2492032239086325873 0 
0.5 0.24651178167976012245 0 
0.0029269405947550397595 0.3218048757444162411 0 
0.5 5.3118840917307110772 0 
0.099999999999999977796 5.3131112802098776626 0 
0.5 7.8131099802366925644 0 
0.099999999999999977796 7.8118827917575259789 0 
0.5 9.0618825836908794003 0 
0.099999999999999977796 9.0631097721700459857 0 
0.5 9.5668960234499991202 0 
-0.070569848566029436121 9.7042480552205123701 0 
0.5 2.8118863561319278332 0 
0.099999999999999977796 2.8131135446110944187 0 
0.5 6.5631108719910473681 0 
0.099999999999999977796 6.5618836835118807826 0 
0.17999999999999999334 8.1255480421753425446 0 
0.17999999999999999334 8.7505496015764467899 0 
0.5 4.0640342797369797267 0 
0.099999999999999977796 4.0628070912578131413 0 
0.17999999999999999334 6.8755503859448729997 0 
0.17999999999999999334 7.499446196446099222 0 
0.17999999999999999334 5.00055223481563349 0 
0.17999999999999999334 4.3755524309076463396 0 
0.5 1.5640348540060351468 0 
0.099999999999999977796 1.5628076655268683393 0 
0.17999999999999999334 5.624444609030212483 0 
0.17999999999999999334 6.2494456361811305811 0 
0.17999999999999999334 3.7505526269996409816 0 
0.17999999999999999334 3.1244483534603926245 0 
0.17999999999999999334 2.5005530191836289333 0 
0.17999999999999999334 1.8755530752096809533 0 
0.17999999999999999334 0.62555281375285531897 0 
0.17999999999999999334 1.2505531312357160978 0 
-0.5 0.37866761447775787452 0 
-0.017658447524195965139 0.25744390059553301509 0 
0.099999999999999977796 5.2505503835918618805 0 
-0.5 5.3134174316125895032 0 
0.099999999999999977796 7.8745667543019228773 0 
-0.5 7.8115753435111869862 0 
0.099999999999999977796 9.0005486505121599095 0 
-0.5 9.0634159235736753146 0 
-0.5 9.7958585448274977381 0 
-0.10845587885282355345 9.6385572708791258378 0 
0.099999999999999977796 2.7505523519864345516 0 
-0.5 2.8134196960150128497 0 
-0.5 6.5634197868592494274 0 
0.099999999999999977796 6.4994451615848971571 0 
-0.26000000000000000888 8.4359626014613144918 0 
-0.5 8.4366989145488151536 0 
-0.5 4.0628070912578051477 0 
0.099999999999999977796 4.0003071108670118505 0 
-0.5 7.1871304471942760728 0 
-0.26000000000000000888 7.1878667602817758464 0 
-0.26000000000000000888 4.6867024255345590689 0 
-0.5 4.6859661124470592952 0 
-0.5 1.5628076655268601236 0 
0.099999999999999977796 1.5003076711294711654 0 
-0.26000000000000000888 5.9390313430202565925 0 
-0.5 5.9382950299327568189 0 
-0.26000000000000000888 3.4378683325415488881 0 
-0.5 3.4371320194540486703 0 
-0.26000000000000000888 2.1867031398695737643 0 
-0.5 2.1859668267820735466 0 
-0.26000000000000000888 0.93670306516720414081 0 
-0.5 0.93596675207970414512 0 
0.29510907998248170347 0.62590596509486029486 0 
0.2717994545442837806 0.28107797835749093185 0 
0.30000000000000270894 5.3124976859702943699 0 
0.30000000000000270894 5.6240764524864621521 0 
0.29999999999999715783 8.1259161987190928755 0 
0.29999999999999726885 7.8124963859971092717 0 
0.30095590913617636941 9.3740731369410514873 0 
0.29904409086381844585 9.0624991106321601819 0 
0.28738236583355125653 10 0 
0.24725510983471976623 9.6277387480893459326 0 
0.29999999999999726885 3.1240801969166427376 0 
0.29999999999999737987 2.812499950371511126 0 
0.29999999999999715783 6.8759185424886233307 0 
0.29999999999999726885 6.5624972777514640754 0 
0.17999999999999999334 8.4380488218758991081 0 
-0.26000000000000000888 8.4986100200189245157 0 
0.29904126832546185089 4.3759176460902322603 0 
0.30095873167453268682 4.0634236268585608443 0 
0.17999999999999999334 7.1868224822146160591 0 
-0.26000000000000000888 7.2504526289800574901 0 
-0.26000000000000000888 4.6242024451437595545 0 
0.17999999999999999334 4.688052332861635918 0 
0.30095873188939514797 1.5634242011282748486 0 
0.29904126811061004787 1.8759182903916078455 0 
0.17999999999999999334 5.9382950299327577071 0 
-0.26000000000000000888 5.8763839776876647392 0 
-0.26000000000000000888 3.5001352099677505159 0 
0.17999999999999999334 3.436826392278504283 0 
-0.26000000000000000888 2.1242031454721783668 0 
0.17999999999999999334 2.1880530471966510575 0 
0.17999999999999999334 0.93805297249428920559 0 
-0.26000000000000000888 0.99920309691548980791 0 
-0.31309235737165630464 0 0 
-0.27633105238401456383 0.32245437642898189257 0 
-0.18077621367566476529 5.6255514600626623789 0 
-0.19976979418804013955 5.2819597870025001285 0 
-0.19865239713955995526 7.8432125279154965014 0 
-0.1806643691414042685 7.5005527043427395739 0 
-0.18077615624069542921 9.3755510770427399336 0 
-0.19976980510518488332 9.0319581675007345467 0 
-0.5 9.6153010889070280598 0 
-0.17551631627255753765 9.5222808307498389979 0 
-0.180776138128474817 3.1255552042610665886 0 
-0.19976980854794118558 2.781961904792042084 0 
-0.18800000000000000044 6.2505746495819636266 0 
-0.20282918109825115449 6.5317341338897296765 0 
-0.26000000000000000888 8.2797117209729496068 0 
-0.5 8.2804480340604502686 0 
-0.18800000000000000044 3.7494236135988074921 0 
-0.20400833931099277008 4.0319746362763027037 0 
-0.5 7.0302973063622804517 0 
-0.26000000000000000888 7.0310336194497802254 0 
-0.5 4.529716161470059177 0 
-0.26000000000000000888 4.5304524745575589506 0 
-0.18800000000000000044 1.2494241178348826082 0 
-0.20400833936519890965 1.5319752036412785934 0 
-0.5 5.7827815768708505928 0 
-0.26000000000000000888 5.7820452637833508192 0 
-0.26000000000000000888 3.2822009615316307674 0 
-0.5 3.2814646484441309937 0 
-0.5 2.0297168407885837205 0 
-0.26000000000000000888 2.0304531538760839382 0 
-0.26000000000000000888 1.0922168314504205888 0 
-0.5 1.0929531445379205845 0 
0.28191630338246398413 0.43074029816805231574 0 
0.05171169102350732516 0.47433219715541508066 0 
0.30000000000000270894 5.4682870692283795933 0 
0.099999999999999977796 5.468900663467962886 0 
0.29999999999999721334 7.9692062923581037381 0 
0.099999999999999977796 7.9685926981185204454 0 
0.099999999999999977796 9.2191908191070517375 0 
0.30000178616264877585 9.2185772193875745728 0 
0.26294078028640133216 9.7732549857202215549 0 
0.015418724034166067516 9.8533440870756106023 0 
0.29999999999999732436 2.9689036678836617789 0 
0.099999999999999977796 2.9682900736440784861 0 
0.29999999999999721334 6.7192079101200459235 0 
0.099999999999999977796 6.7185943158804626307 0 
-0.020998749319358966936 8.7499329432027188602 0 
-0.040034219441900914527 8.4683341308801427516 0 
0.30000179350094802189 4.2193783449315755973 0 
0.099999999999999977796 4.2187647451895813333 0 
-0.020072969679418808941 7.5000600145545570641 0 
-0.040823156446069847059 7.2187565955188697231 0 
-0.040766127135471869058 4.6560162137036575913 0 
-0.020057110955408991027 4.3749386614532967954 0 
0.30000179350151218172 1.7193789541260535714 0 
0.099999999999999977796 1.7187653543840595294 0 
-0.037085011999218625567 5.9077496628429617687 0 
-0.060828381633074329882 6.2501844907196213441 0 
-0.061417703499949155566 3.1251890160213977587 0 
-0.03613599080699092525 3.4679248332741505756 0 
-0.040766132441778846207 2.1560169202409702471 0 
-0.020057102867591422579 1.8749393057801444495 0 
-0.020914471305823703617 1.2499367314245051208 0 
-0.039930978668231920103 0.96861844228892279851 0 
-0.29287038451425323471 0.17737845949945971191 0 
-0.059544625561010769421 0.12648522018924335253 0 
-0.5 5.4682793075515618852 0 
-0.18994351949318599715 5.4597159588919375039 0 
-0.18935420511868850113 7.6660882295908496786 0 
-0.5 7.6583716001228054893 0 
-0.5 9.2182783447697183021 0 
-0.18994349414587219371 9.2097149954100352431 0 
-0.38069467842339910213 9.3761644213107260271 0 
-0.35509176382984819487 9.5737600123795161267 0 
-0.5 2.9682822891589628611 0 
-0.18994348615255854384 2.9597189395785150623 0 
-0.35961835602732811212 6.2511011697552891775 0 
-0.34327728104273724785 6.5467093248304681907 0 
-0.35915587541264853977 3.7488985123026870028 0 
-0.34453013399158138874 4.0466123186296627523 0 
-0.35915587751097821645 1.2488990165323248238 0 
-0.34453013283332034611 1.5466128891487262997 0 
-0.26000000000000000888 8.6225545861914874024 0 
-0.03013383489245476804 8.6147942136999162699 0 
-0.26000000000000000888 7.3737297233702951971 0 
-0.029964512911871556133 7.3659636345017158732 0 
-0.030959293126803764246 4.5229108612081700969 0 
0.17999999999999999334 4.5313107953118176852 0 
-0.048394626675294455387 6.0708607129877201203 0 
-0.26000000000000000888 6.063350114313551309 0 
-0.26000000000000000888 3.3134169522267078456 0 
-0.048156746881222185774 3.3049634189453982458 0 
-0.0309592920472228951 2.0229115377011894772 0 
0.17999999999999999334 2.0313114783492833837 0 
-0.26000000000000000888 1.1236141099420628997 0 
-0.030035918970229089769 1.1149997525940602561 0 
0.1981968302581406105 0 0 
0.21802495175437802688 0.2892233578348760159 0 
0.2996550802725381768 5.0009193331555943374 0 
0.26000000000000217382 5.3126204048182108508 0 
0.33999999999999780398 7.8126191048450257526 0 
0.30034402962797324133 7.4990769844293589941 0 
0.29965508081794878237 8.7509166999180809654 0 
0.33923527269105474558 9.0623758052439047361 0 
0.14019118182723525057 9.3745663584940768231 0 
0.15181505677549847477 9.6507138233284521789 0 
0.29965508098994475539 2.5009201175257906868 0 
0.25999999999999789946 2.8126226692194276069 0 
0.33999999999999780398 6.5626199965993805563 0 
0.30034402892777345428 6.2490764241665388568 0 
0.5 8.4380488218758955554 0 
0.17999999999999999334 8.5005489778160079339 0 
0.5 3.906557140280813023 0 
0.099999999999999977796 3.9077843287599800526 0 
0.5 7.1870069047110831661 0 
0.17999999999999999334 7.2493472250609123364 0 
0.17999999999999999334 4.7505523132524354324 0 
0.5 4.689034083644971318 0 
0.30095873188939514797 1.2509242291412892012 0 
0.26076698551151611394 1.5633008940079935467 0 
0.5 5.9359633718223419052 0 
0.17999999999999999334 5.8755249457522484846 0 
0.17999999999999999334 3.4995716392227316227 0 
0.5 3.4370101236797001576 0 
0.17999999999999999334 2.250553041594046455 0 
0.5 2.1890347979799860134 0 
0.5 0.93805297249428831741 0 
0.17999999999999999334 1.0005530042425745396 0 
-0.1865379513588146243 0.62442828587514298544 0 
-0.2245965314120508538 0.30945228126229212817 0 
-0.18800000000000000044 4.9994232214148004445 0 
-0.25981583535043212274 5.2882513159245183587 0 
-0.25892191771164796421 7.8368850910346345984 0 
-0.18800000000000000044 8.1244190287745094992 0 
-0.21219974986387180049 8.7493463440400347508 0 
-0.25981584408414792886 9.038249718715322345 0 
-0.18528845132674415241 10 0 
-0.25248212267209546589 9.6964192343492765502 0 
-0.18800000000000000044 2.4994240057827954438 0 
-0.25981584683835295957 2.7882534630366362371 0 
-0.18108061880139508792 6.874442601006264475 0 
-0.14226334487860092803 6.5252763394287631726 0 
-0.5 8.5929497950371782622 0 
-0.26000000000000000888 8.5922134819496776004 0 
-0.18131755819964656684 4.3744439190457882205 0 
-0.1432066714487942316 4.0256411311944448883 0 
-0.5 7.343963765089547735 0 
-0.26000000000000000888 7.3447000781770483968 0 
-0.26000000000000000888 4.8429523765115574108 0 
-0.5 4.8422160634240576371 0 
-0.18131755490585982349 1.8744445633579278621 0 
-0.14320667149215912661 1.5256416971389170634 0 
-0.26000000000000000888 6.100839200152483599 0 
-0.5 6.0952811091696617041 0 
-0.26000000000000000888 3.5927992130195556264 0 
-0.5 3.5935355261070558441 0 
-0.26000000000000000888 2.3422168127755620404 0 
-0.5 2.3429531258630622581 0 
-0.26000000000000000888 0.78045298579649002857 0 
-0.5 0.77971667270898992186 0 
0.5 0.43716154479971419677 0 
0.2845548587024675502 0.46977343155341388936 0 
0.5 5.4682870692283804814 0 
0.30000000000000270894 5.4371291925767621933 0 
0.29999999999999721334 8.0005482736303008551 0 
0.5 7.9692062923581001854 0 
0.5 9.217381428466161708 0 
0.29981024710288273205 9.1873615976364924052 0 
0.5 9.7840145906621831529 0 
0.26782909739583132813 9.8186039885761768886 0 
0.29999999999999732436 2.9376229243812317371 0 
0.5 2.9682900736440749334 0 
0.29999999999999721334 6.7505500365937614049 0 
0.5 6.7192079101200432589 0 
-0.060352312886384151813 8.124810648202055674 0 
0.0039726244464792712097 8.4622770690792936676 0 
0.29980968846585076548 4.2506862051633067523 0 
0.5 4.2205765277592099949 0 
-0.060793718027411625116 6.8748116377533259325 0 
0.0033414748431441210208 7.2123697728580191679 0 
0.0033870982916225089721 4.6624234375352529014 0 
-0.061489464045301700512 4.9998113520953424427 0 
0.29980968842333177715 1.7506868213791644262 0 
0.5 1.7205771371358251631 0 
-0.081668009599374896679 5.9014765258119021851 0 
-0.020530312454733953831 5.6250598302531322759 0 
-0.020580115426025738512 3.7499372529826389133 0 
-0.080908792645592753079 3.4743669086128705636 0 
0.0033870940465769230898 2.162424145632106498 0 
-0.061489473431469710007 2.4998121364345409212 0 
-0.060442373760587864151 0.62481514347539901522 0 
0.0040552170654144653605 0.96250534832999612433 0 
-0.5 0.18851805903516638541 0 
-0.29691477908573382649 0.14190276759956776953 0 
0.099999999999999977796 5.437742786816345486 0 
-0.19190877443215681453 5.4241647245140498512 0 
-0.19121384352286280306 7.7015130892557790432 0 
0.099999999999999977796 7.6859141980401233241 0 
0.099999999999999977796 9.1879746097196512977 0 
-0.19190875633773474274 9.1741636298281754591 0 
-0.31917667431839008563 9.5634641760535803456 0 
-0.30512813125591375929 9.7175695562957997709 0 
0.099999999999999977796 2.9372547678374818503 0 
-0.19190875063163506664 2.9241675326212206443 0 
-0.028662705306459465571 6.2500858073510894286 0 
-0.044763851243236979505 6.5148805168124939158 0 
-0.059056803080850268917 3.7498192076131227068 0 
-0.04600396394601787009 4.0155158523396856651 0 
-0.059056805034159838563 1.2498197118432052832 0 
-0.046003962984113702661 1.5155164159103107213 0 
0.17999999999999999334 8.5949643996692657311 0 
-0.032113911802343998725 8.5855021971359608557 0 
0.17999999999999999334 7.3435876532872415012 0 
-0.032136241618711217094 7.3365222267051466432 0 
-0.028778856692524810296 4.4933164212571954366 0 
-0.26000000000000000888 4.4992024843621596375 0 
-0.05088137766685042751 6.106725468534100365 0 
0.17999999999999999334 6.0935561692060744576 0 
0.17999999999999999334 3.2814615921528873521 0 
-0.050808938204967582508 3.2690085383605982372 0 
-0.02877885421129660129 1.9933170913169804273 0 
-0.26000000000000000888 1.9992031566773866835 0 
0.17999999999999999334 1.0950338411113491599 0 
-0.032014930909829653061 1.0857234905330328534 0 
-0.33988766260040248479 5.6260396094052227411 0 
-0.34287189857517541558 5.4639396378419453626 0 
-0.33988763780546199511 9.37603922648543886 0 
-0.34287188446258132224 9.2139386746703308972 0 
-0.33988762998633292867 3.1260433537353442546 0 
-0.34287188001215368471 2.9639426189366608888 0 
0.33817291466272236811 0 0 
0.35876140492817881755 0.26790560020017356591 0 
0.27992168221257085481 5.1560298834448285987 0 
0.099999999999999977796 5.1448397375477350479 0 
0.099999999999999977796 7.6486696852604847408 0 
0.32001169436110249444 7.6545804621200739248 0 
0.099999999999999977796 8.9195834441631998146 0 
0.31929131942468591543 8.9054355392412016812 0 
-0.10087867279546472443 9.6516954277474038548 0 
0.043844768751860892231 9.3748619465144145124 0 
0.27992169022303625692 2.6560313441848002469 0 
0.099999999999999977796 2.6448413047492640437 0 
0.099999999999999977796 6.4187750199591118161 0 
0.3200116961416421546 6.4045806388641306484 0 
0.36154546361547373889 8.7511065778299315099 0 
0.33561379287462622667 8.4701555830625814281 0 
0.26076698533962616722 4.0633003197384116589 0 
0.30044123485275520125 3.9071693808245768764 0 
0.3620983652824916188 7.4988875239062240396 0 
0.33455526880378227972 7.2192377720328444468 0 
0.17999999999999999334 4.5626591028217813317 0 
0.5 4.5498966658102268923 0 
0.28097914510195515225 1.4062087651103560848 0 
0.099999999999999977796 1.3946949119773164316 0 
0.5 6.0754219539018166074 0 
0.17999999999999999334 6.0625039413514114628 0 
0.17999999999999999334 3.3125345521780107383 0 
0.5 3.2981518734693491268 0 
0.17999999999999999334 2.0626597921187568296 0 
0.5 2.0498973492939205343 0 
0.3615454287618637963 1.2511101073822707974 0 
0.33561380916299432542 0.97015966670145292738 0 
-0.32638137045906984168 0.62399925029312508507 0 
-0.36095037192507928303 0.34372119063626327407 0 
-0.22736861106124522935 5.1577554452318592482 0 
-0.5 5.1237601302643609458 0 
-0.5 7.9994946779716071816 0 
-0.22691152127575792141 7.9666626778907536632 0 
-0.23777428266040220861 8.9045159133138458429 0 
-0.5 8.8833575465390968162 0 
-0.31999920064980741374 10 0 
-0.37167611170814851551 9.7443049394581304767 0 
-0.22736856873455885131 2.6577567810831714823 0 
-0.5 2.6237617563653055086 0 
-0.31696941048205518054 6.8740256981072684894 0 
-0.31518766105384005138 6.5437142866423201326 0 
-0.31741524138169802116 4.3740263752736829872 0 
-0.31642577505546365391 4.0436847821589907426 0 
-0.31741523840823065994 1.8740270195848394152 0 
-0.31642577413969608102 1.5436853520472366696 0 
-0.26000000000000000888 8.3236040207136792191 0 
-0.026702159385249078782 8.3013486649471737167 0 
-0.26000000000000000888 7.0740997815475958888 0 
-0.027149821791651297664 7.0518871303603329892 0 
-0.030250430732630700925 4.8373540343432175348 0 
0.17999999999999999334 4.8573595118064165632 0 
-0.050311830759101762445 5.7597084883296814084 0 
-0.26000000000000000888 5.7377879391217971872 0 
-0.26000000000000000888 3.6373473105316480591 0 
-0.04990131829761362825 3.6160033703740106503 0 
-0.030250438390484815643 2.3373547858564416302 0 
0.17999999999999999334 2.3573602582757056112 0 
-0.26000000000000000888 0.82385112978754193591 0 
-0.026678355287502023008 0.80159350323847577968 0 
-0.043592586998939697462 5.4310636142008181793 0 
-0.052579492698920114735 5.6251581562150381188 0 
-0.052191249571815902242 7.5001585525121932108 0 
-0.042307068552643073422 7.6935368867650746338 0 
-0.043552779190922347174 9.1811827458110624178 0 
-0.047367621084764298389 9.3751417834993251432 0 
-0.043088687832200656125 2.9308396284817956889 0 
-0.029134162799959326118 3.1250899710483635019 0 
0.33923301466036948071 4.3760409532103814456 0 
0.33946080089514407696 4.5562993889866678643 0 
0.33947429013624985661 6.0689417253559332366 0 
0.34027522314221875233 6.2489539164127902993 0 
0.33999999999999780398 3.1239574780687262567 0 
0.3400867851553829313 3.3053393121892846729 0 
0.33923301448848802719 1.8760415975118891474 0 
0.33946080053784005726 2.0563000754010478666 0 
-0.3161025438583610625 6.7133207563854098154 0 
-0.5 6.7128929850291072512 0 
-0.31693317341483068228 4.2130839602138721034 0 
-0.5 4.2130972670177779804 0 
-0.31693317144304722355 1.7130845679899684431 0 
-0.5 1.71309787605786501 0 
0.20626356099754339368 0.11766555655020613513 0 
-0.047435158142443339946 0.16434591667400536008 0 
0.28386836182456431921 5.1250077733869821017 0 
0.5 5.1694251299256244181 0 
0.5 7.6436943519226900889 0 
0.32400935548888154525 7.6861881906650646457 0 
0.5 8.8945612563415608065 0 
0.32328011007795970366 8.9368235924417422922 0 
0.2688029636743881623 9.3741717812516558439 0 
0.32427553854414498113 9.6091977887350044085 0 
0.28386836837641793441 2.6250090988529981573 0 
0.5 2.6694265998234785187 0 
0.5 6.3936945070107125133 0 
0.32400935691331328448 6.4361885104111804523 0 
0.5 8.2986658776879398403 0 
0.17999999999999999334 8.2996476284712734639 0 
0.29955876514724433246 3.750919429847570985 0 
0.26035298788220417876 3.907292370411657334 0 
0.5 7.0480985006862848508 0 
0.17999999999999999334 7.0490802514696184744 0 
0.36139653502025731457 5.0011087541604775097 0 
0.33551087095967979668 4.7206562086707029025 0 
0.27693671318386736679 1.437627190889883666 0 
0.5 1.4203503268802859516 0 
0.33539924820836553021 5.904875214421590357 0 
0.36119974427452994359 5.6238886934337077861 0 
0.36158641243018280198 3.7511097288829096108 0 
0.33556241585859580834 3.4691584501675785113 0 
0.36139653896437329283 2.5011095385405734959 0 
0.33551086913556638081 2.2206569305561836281 0 
0.5 0.79867030180768650016 0 
0.17999999999999999334 0.79965205259101967972 0 
-0.20261473463524609651 0.49137547737955922234 0 
0.04064306852709685669 0.43972574070643433153 0 
-0.086791571236241357723 4.999733725959234043 0 
-0.063357170889020653082 5.2676666887698786468 0 
-0.062433323014443653509 7.8575135806750777689 0 
-0.085881850309107318764 8.1247323243165467943 0 
-0.081274579163470875298 8.7497480186928271451 0 
-0.068088307755010291089 9.0181607397489642608 0 
-0.20900782447177726486 9.8928359573758797296 0 
-0.0047685769467420459355 9.8183412212400273944 0 
-0.086791578745175762544 2.4997345103041919145 0 
-0.063357148268481267017 2.7676687353859712459 0 
-0.16070585306953191762 6.6911690204023859252 0 
0.099999999999999977796 6.6872521894067462611 0 
-0.16134089199706938556 4.1916112048928226841 0 
0.099999999999999977796 4.1875732144032280502 0 
-0.16134089098185555589 1.6916118129714159402 0 
0.099999999999999977796 1.6875738166126212914 0 
0.17999999999999999334 8.2648277112120869248 0 
-0.033432190085476092001 8.2660410615981501081 0 
0.17999999999999999334 7.0143742783646692018 0 
-0.033878601038803364542 7.0164720318389317555 0 
-0.023522924927780058252 4.8023679149816249634 0 
-0.26000000000000000888 4.8001880078965877274 0 
-0.056583066527156389292 5.7880620958261257414 0 
0.17999999999999999334 5.7939642348852959941 0 
0.17999999999999999334 3.5810245319508839934 0 
-0.056102813167209455991 3.5876760780217824554 0 
-0.023522931903072467896 2.3023686578115745149 0 
-0.26000000000000000888 2.300188753585459267 0 
0.17999999999999999334 0.76483220482338676316 0 
-0.033431158982119194012 0.76623783128586042679 0 
-0.038070396393830238657 9.5315529434296681899 0 
0.14836046624775883762 9.5686433932419099335 0 
0.30756864071611528244 4.5575713317536905578 0 
0.36840869676774384844 4.7143317836655569408 0 
0.36831939856669243527 5.9110928459017406666 0 
0.30757943210899990616 6.0676541685550287042 0 
0.3080694281243063215 3.3067783601870299748 0 
0.36844993268687664667 3.4627287848700030182 0 
0.30756864043027204447 2.0575720187445898368 0 
0.36840869530845310464 2.2143325040409442828 0 
-0.16478080621590454613 6.7278237365231614575 0 
-0.31591956729745684918 6.6793994624367920565 0 
-0.16533622523758481626 4.2281777477234161466 0 
-0.3168316937429572766 4.179204124602895476 0 
-0.16533622376665640941 1.7281783630487184134 0 
-0.31683169198237698394 1.6792047248014221328 0 
0.32149863783638604753 8.2992135147258476735 0 
0.36849103429970098134 8.4637342308252438983 0 
0.32154109868772473568 7.0486460074555230548 0 
0.36764421504302580157 7.2127915985684918354 0 
0.32149866805445359574 0.79921793875288515974 0 
0.36849104733039544923 0.96373832786002000539 0 
0.33999999999999774847 8.1260389175670102446 0 
0.35719891026910882692 8.2991039873182668174 0 
0.33999999999999774847 6.8760412613365398116 0 
0.35723287895017979965 7.0485365061016755917 0 
0.33968145594221627048 0.62604271186052751208 0 
0.3571989344435628766 0.79910841136384547223 0 

859 1 3
0.24651178167976012245 0 0 1 
0.21261763416644874347 0 2 1 
0.20414145517250226192 0 0 1 
0.18690764262834369536 0 -2 1 
0.050000000000000002776 0 0 1 
1 0 0 1 
0.050000000000000002776 0 0 1 
0.050000000000000002776 0 0 1 
1 0 0 1 
0.050000000000000002776 0 0 1 
0.1386041172771106389 0 0 0 
0.16789114432665730448 0 0 1 
0.15624995097699212465 0 0 1 
0.13790228371191393109 0 0 0 
0.1452299062599245183 0 0 1 
0.15756865177113432708 0 0 1 
0.13845518798100459046 0 0 0 
0.143029903981780393 0 0 1 
0.15551358612468568765 0 0 1 
0.19904502760762432523 0 0 0 
0.19343354804683343673 0 0 1 
0.15825210183136381725 0 0 1 
0.13860411333297611991 0 0 0 
0.16789182985651598945 0 0 1 
0.15551367290598294701 0 0 1 
0.15972552855653246451 0 0 0 
0.14523062161291555583 0 0 1 
0.15625074742605171707 0 0 1 
0.16000075299401206319 0 0 0 
0.17213608472926364423 0 0 1 
0.12396714378915252297 0 0 1 
0.13841423897358168249 0 0 0 
0.15502276249783883411 0 0 1 
0.15493088047800140927 0 0 1 
0.16000075299401206319 0 0 0 
0.17156636395807822737 0 0 1 
0.16057118050118202035 0 0 1 
0.16076774194323639744 0 0 0 
0.17336248411924692903 0 0 1 
0.16036894347528463101 0 0 1 
0.13845522283477854075 0 0 0 
0.1688154448612363967 0 0 1 
0.15551376628321200712 0 0 1 
0.13880090894897706422 0 0 0 
0.31250051357546310138 0 0 1 
0.15825152189323432594 0 0 1 
0.16000075299401200768 0 0 0 
0.17468527079228968191 0 0 1 
0.15825228471601349156 0 0 1 
0.16076774211511862811 0 0 0 
0.17336252330090620721 0 0 1 
0.16036897873723243713 0 0 1 
0.16031929855092960646 0 0 0 
0.17213573727149777959 0 0 1 
0.24479897886051382727 0 0 1 
0.15850951210631308852 0 0 0 
0.16044312883650260759 0 0 0 
0.2981968302581405883 0 -2 1 
0.1445329404279345753 0 0 0 
0.16149022404904586625 0 0 0 
0.12053087969600442819 0 0 0 
0.1567099063609891374 0 0 0 
0.16035306753845326999 0 0 0 
0.12007353476833695916 0 0 0 
0.16927928028258598658 0 0 0 
0.12099931876519288976 0 0 0 
0.056155495526593761368 0 0 0 
0.16929840235422966011 0 0 0 
0.28528845132674413021 0 2 1 
0.079888013773666527451 0 0 0 
0.14453372326146851634 0 0 0 
0.16149023343525806262 0 0 0 
0.12913477053277835904 0 0 0 
0.15671063236857740719 0 0 0 
0.16079447475682717705 0 0 0 
0.12866331082049933809 0 0 0 
0.12664510805787720926 0 0 0 
0.24000112949101476412 0 0 0 
0.24000112949101476412 0 0 0 
0.15654224802223204449 0 0 0 
0.12005767596969262045 0 0 0 
0.12058068290167955894 0 0 0 
0.15683314083199029199 0 0 0 
0.056969678592210408474 0 0 0 
0.24000112949101476412 0 0 0 
0.15624995097699301283 0 0 0 
0.24000112949101476412 0 0 0 
0.057415511590028223132 0 0 0 
0.14438721843743368423 0 0 0 
0.1209150403550273839 0 0 0 
0.12005766788183698524 0 0 0 
0.14995634335573004847 0 0 0 
0.099618824852486603794 0 0 0 
0.079888038568723701571 0 0 0 
0.111855409140909412 0 0 0 
0.099156342061274937993 0 0 0 
0.079888005954500670991 0 0 0 
0.15698629908098338248 0 0 0 
0.24000112949101476412 0 0 0 
0.0574155086165468731 0 0 0 
0.15625007937071822006 0 0 0 
0.066381682863909330372 0 0 0 
0.099156344159614495659 0 0 0 
0.14284969796519086938 0 0 0 
0.19064976311995404656 0 0 1 
0.067572874188708401122 0 0 0 
0.20000094124250958338 0 0 0 
0.15640297749766940427 0 0 1 
0.12463150660646782342 0 0 0 
0.16000075299401203544 0 0 0 
0.15609631212140764878 0 0 1 
0.12596859371740265487 0 0 0 
0.16076548390192435534 0 0 0 
0.15549884477528230775 0 0 1 
0.12486483754960531201 0 0 0 
0.18074436561115245214 0 0 0 
0.21711856721218406041 0 0 1 
0.060666329050785026966 0 0 0 
0.20000094124251491245 0 0 0 
0.15640371751214710017 0 0 1 
0.12414122322638743157 0 0 0 
0.16000075299401203544 0 0 0 
0.15609703812899589082 0 0 1 
0.062438521926983625576 0 0 0 
0.13927966903674438015 0 0 0 
0.080000376497004976883 0 0 0 
0.080000376497004976883 0 0 0 
0.19904220505598455015 0 0 0 
0.15654224802223029589 0 0 1 
0.062499980390801290753 0 0 0 
0.13882389241979620209 0 0 0 
0.080000376497004976883 0 0 0 
0.080000376497004976883 0 0 0 
0.14319272300921692676 0 0 0 
0.080000376497004976883 0 0 0 
0.080000376497004976883 0 0 0 
0.1990422048411210898 0 0 0 
0.15654228312979004412 0 0 1 
0.12476615108575297985 0 0 0 
0.16951962585508351111 0 0 0 
0.080000376497004976883 0 0 0 
0.080000376497004976883 0 0 0 
0.16952809504875698821 0 0 0 
0.080000376497004976883 0 0 0 
0.080000376497004976883 0 0 0 
0.14319276090792332212 0 0 0 
0.080000376497004976883 0 0 0 
0.080000376497004976883 0 0 0 
0.13927939107053144419 0 0 0 
0.080000376497004976883 0 0 0 
0.080000376497004976883 0 0 0 
0.14337381771817042653 0 0 0 
0.19014955544259148912 0 0 1 
0.097743987566989862237 0 0 0 
0.16425143282118331856 0 0 0 
0.062560896618015782167 0 0 0 
0.18965730134822855746 0 0 1 
0.16332603943113879752 0 0 0 
0.062683962544396898409 0 0 0 
0.15320374338838149697 0 0 1 
0.16900847579700908896 0 0 0 
0.062561121657886076264 0 0 0 
0.18005837703457849841 0 0 1 
0.13829242398960267524 0 0 0 
0.18055745592046967829 0 0 1 
0.13422858412449145682 0 0 0 
0.1642514184751245887 0 0 0 
0.062561192624659867079 0 0 0 
0.18965793964970736885 0 0 1 
0.15761107251260145223 0 0 0 
0.31188793026353600624 0 0 1 
0.080670141625785340977 0 0 0 
0.24000112949101473636 0 0 0 
0.1123585807476352727 0 0 0 
0.15625088048836488497 0 0 1 
0.15631106773722988623 0 0 0 
0.31434068467274789427 0 0 1 
0.092522782107031797949 0 0 0 
0.24000112949101473636 0 0 0 
0.15683314083199562106 0 0 1 
0.062585868698281643674 0 0 0 
0.24000112949101473636 0 0 0 
0.062499980390799521335 0 0 0 
0.15624995097700011826 0 0 1 
0.15631106927777949078 0 0 0 
0.31434075470572753197 0 0 1 
0.062499994397397173884 0 0 0 
0.24000112949101473636 0 0 0 
0.06264736533259185336 0 0 0 
0.15551345306190622608 0 0 1 
0.24000112949101473636 0 0 0 
0.12445138031484104246 0 0 0 
0.15566737100991767662 0 0 1 
0.24000112949101473636 0 0 0 
0.062499994397395397527 0 0 0 
0.15624998599348982609 0 0 1 
0.24000112949101473636 0 0 0 
0.062500031748285667099 0 0 0 
0.15625007937071422326 0 0 1 
0.15648884821896538733 0 0 0 
0.11510962171027983025 0 0 0 
0.054387906349961552543 0 0 0 
0.12463150660646785117 0 0 0 
0.040000188248502994981 0 0 0 
0.12000056474551007435 0 0 0 
0.12536792508879202046 0 0 0 
0.12000056474550449548 0 0 0 
0.20000094124250958338 0 0 0 
0.15549884477527897708 0 0 0 
0.032153096780384027298 0 0 0 
0.19904502760761919045 0 0 0 
0.18244682312133936319 0 0 0 
0.18738236583355127873 0 2 1 
0.098166480074359227515 0 0 0 
0.15517652903298095879 0 0 0 
0.12000056474550463426 0 0 0 
0.04000018824850193333 0 0 0 
0.12536850589486192575 0 0 0 
0.12000056474550449548 0 0 0 
0.20000094124250958338 0 0 0 
0.1776869294765628382 0 0 0 
0.062500155940108825803 0 0 0 
0.062647418557610023981 0 0 0 
0.12523379841778412014 0 0 0 
0.11904182855897413318 0 0 0 
0.040191935485807989137 0 0 0 
0.17849621444113034086 0 0 0 
0.062524742846296277321 0 0 0 
0.094247449196990906728 0 0 0 
0.22153014892145683756 0 0 0 
0.093749970586200603861 0 0 0 
0.12539323003985458627 0 0 0 
0.15595768885719094032 0 0 0 
0.0401919355287807048 0 0 0 
0.11904182834412135872 0 0 0 
0.21922345195108866589 0 0 0 
0.12420891141865375573 0 0 0 
0.094338713904313920011 0 0 0 
0.18093552969600854019 0 0 0 
0.062266877426201627799 0 0 0 
0.1242918401004935447 0 0 0 
0.22153014456180694647 0 0 0 
0.093749991596094428559 0 0 0 
0.12539325507789422787 0 0 0 
0.17763582219222870395 0 0 0 
0.062500031748285334032 0 0 0 
0.093013734534930780917 0 0 0 
0.14282195031441805022 0 0 0 
0.21309235737165632685 0 -2 1 
0.053343370149646608669 0 0 0 
0.16608868999572923286 0 0 0 
0.079224159168313601498 0 0 0 
0.060374749651259551619 0 0 0 
0.14189454886072086492 0 0 0 
0.060600755502473985237 0 0 0 
0.079336004228938217242 0 0 0 
0.16608927134392750813 0 0 0 
0.079224216603553221372 0 0 0 
0.060374749802785371289 0 0 0 
0.1507450096985273047 0 0 0 
0.23877064230594591265 0 0 1 
0.16910306112943518375 0 0 0 
0.16608945467324517931 0 0 0 
0.079224234715859043199 0 0 0 
0.060374749850568468212 0 0 0 
0.28155028010686417028 0 0 0 
0.072000338847304390377 0 0 0 
0.060909142386718795326 0 0 0 
0.24000112949101473636 0 0 0 
0.15551358612468924036 0 0 0 
0.15698621229969056401 0 0 1 
0.28300414721977890098 0 0 0 
0.072000338847304390377 0 0 0 
0.061130647808174141955 0 0 0 
0.24000112949101473636 0 0 0 
0.15683314083199118016 0 0 1 
0.043066162097815663401 0 0 0 
0.24000112949101473636 0 0 0 
0.15624995097699656554 0 0 1 
0.031249990195399316578 0 0 0 
0.28300421025066874181 0 0 0 
0.072000338847304390377 0 0 0 
0.061130647966129839088 0 0 0 
0.24000112949101473636 0 0 0 
0.15625074742605438161 0 0 1 
0.044257324661553631984 0 0 0 
0.24000112949101473636 0 0 0 
0.15640270074415463242 0 0 0 
0.15493007456915464104 0 0 1 
0.24000112949101473636 0 0 0 
0.15624998599348627337 0 0 1 
0.031249997198697254674 0 0 0 
0.24000112949101473636 0 0 0 
0.031397278491642310883 0 0 0 
0.15698639245821643939 0 0 1 
0.23429557658791158592 0 0 0 
0.15000386862175701941 0 0 0 
0.036333472610297581906 0 0 0 
0.20000094124251499572 0 0 0 
0.15578938325808253107 0 0 0 
0.15578938325808250331 0 0 0 
0.20000094124250952787 0 0 0 
0.15670990636099446647 0 0 0 
0.094025943816597568059 0 0 0 
0.20000272741356714401 0 0 0 
0.15549884477528053139 0 0 0 
0.031216209387400807584 0 0 0 
0.26015655380414404174 0 0 0 
0.14635920084423872933 0 0 0 
0.040407025844494078026 0 0 0 
0.2000009412425096389 0 0 0 
0.031280743502430041758 0 0 0 
0.15640371751214754426 0 0 0 
0.20000094124250952787 0 0 0 
0.15671063236858184808 0 0 0 
0.031342126473716369617 0 0 0 
0.13544713359853516321 0 0 0 
0.060276113514979454133 0 0 0 
0.22203957773261417952 0 0 0 
0.20000273475190091799 0 0 0 
0.15595765393176952429 0 0 0 
0.031191530786353286603 0 0 0 
0.13446070716307984005 0 0 0 
0.0321184310478493662 0 0 0 
0.22145682939895244834 0 0 0 
0.1334661337426897576 0 0 0 
0.044615690433343922761 0 0 0 
0.16126120617017999925 0 0 0 
0.20000273475246507782 0 0 0 
0.031308456625957686859 0 0 0 
0.15654228312978804571 0 0 0 
0.16350266683894543185 0 0 0 
0.045022171462802539066 0 0 0 
0.12717221686359345134 0 0 0 
0.14421026630222891218 0 0 0 
0.11935899635469002233 0 0 0 
0.21836180882764130717 0 0 0 
0.13346616417499107543 0 0 0 
0.0446156917075692383 0 0 0 
0.16126121096423340351 0 0 0 
0.13524492250499614565 0 0 0 
0.03814251323426624124 0 0 0 
0.22218414715849682528 0 0 0 
0.23881170741526380752 0 0 0 
0.14601565388771151066 0 0 0 
0.13279739548394836612 0 0 0 
0.15718801796116180225 0 0 0 
0.15486187593897238202 0 0 1 
0.035605512112124579338 0 0 0 
0.31074162297283086653 0 0 0 
0.16576345607063036613 0 0 0 
0.1568391832621234272 0 0 1 
0.15718803207913734088 0 0 0 
0.15486242119604301526 0 0 1 
0.035605643516411961125 0 0 0 
0.1992474011010161028 0 0 0 
0.11930588305280398487 0 0 0 
0.037361717041197499423 0 0 0 
0.15718803653126203757 0 0 0 
0.15486259314395001141 0 0 1 
0.035605684955016404791 0 0 0 
0.29605947388760101013 0 0 0 
0.14038230463852816032 0 0 0 
0.0282488407703593708 0 0 0 
0.29807284812577600208 0 0 0 
0.14084478742973982612 0 0 0 
0.028256423358189824285 0 0 0 
0.29807291449514655701 0 0 0 
0.14084478533140026846 0 0 0 
0.02825642318235787806 0 0 0 
0.22999712442214831354 0 0 0 
0.030341104241809802033 0 0 0 
0.029358864742222490207 0 0 0 
0.23016654286882615166 0 0 0 
0.12706638040288709135 0 0 0 
0.029521397301279606734 0 0 0 
0.21112646032533755047 0 0 0 
0.029674655500203796221 0 0 0 
0.15575836440417134554 0 0 0 
0.21173861979415195544 0 0 0 
0.035950863979821355565 0 0 0 
0.12431877129329471643 0 0 0 
0.21201185371786357425 0 0 0 
0.031215990695077078243 0 0 0 
0.16340416499166554587 0 0 0 
0.21112645950699068798 0 0 0 
0.029674662019038441918 0 0 0 
0.15575840313960243044 0 0 0 
0.23012536956273668687 0 0 0 
0.12558911396656968762 0 0 0 
0.029343074285477208085 0 0 0 
0.11794174554877413785 0 0 0 
0.1399760844045817576 0 -2 1 
0.21755162539984612691 0 0 0 
0.12508861450353622735 0 0 0 
0.11965564339477999245 0 0 0 
0.16000075299401203544 0 0 0 
0.12743812919319547072 0 0 0 
0.040000188248502988042 0 0 0 
0.12034459599255714624 0 0 0 
0.15576152789564282064 0 0 0 
0.11965564394019315153 0 0 0 
0.040191370975481061079 0 0 0 
0.19424889349608923106 0 0 0 
0.040191370975480034122 0 0 0 
0.22873775400670787183 0 0 0 
0.12508915053659180883 0 0 0 
0.11965564411218990171 0 0 0 
0.16000075299400776108 0 0 0 
0.127438696501819132 0 0 0 
0.040000188248502988042 0 0 0 
0.12034459529235405628 0 0 0 
0.13399383677041898366 0 0 0 
0.31348253048388480257 0 0 1 
0.094415421853257797125 0 0 0 
0.19955970431321207181 0 0 0 
0.15747713945616667597 0 0 1 
0.15747713945617247688 0 0 0 
0.13484399967702340173 0 0 0 
0.31145754095168243225 0 0 1 
0.094240428226329164829 0 0 0 
0.15835847958287574411 0 0 0 
0.062499980390799514396 0 0 0 
0.31249990195399579562 0 0 1 
0.15656459050285051471 0 0 0 
0.12095930114689851242 0 0 0 
0.1607677421151228192 0 0 0 
0.13400867081426073857 0 0 0 
0.13945858207947467444 0 0 1 
0.062770084180509222449 0 0 0 
0.1585074991799037547 0 0 0 
0.062745246944227339725 0 0 0 
0.31452425410327400357 0 0 1 
0.15835847901040056573 0 0 0 
0.062499994397395397527 0 0 0 
0.31249997198697654355 0 0 1 
0.13399381370988816542 0 0 0 
0.31348190952476118198 0 0 1 
0.094480836868774620285 0 0 0 
0.13402056860452365994 0 0 0 
0.073462394369201433619 0 0 0 
0.21337348059858649019 0 0 0 
0.16315324279874673929 0 0 0 
0.072000338847304390377 0 0 0 
0.24149899860503798443 0 0 0 
0.13366707721118303853 0 0 0 
0.24240302200989591319 0 0 0 
0.072000338847304390377 0 0 0 
0.15726300250338878794 0 0 0 
0.047800475094265854059 0 0 0 
0.24149899921114151291 0 0 0 
0.10975764526418005373 0 0 0 
0.13471074932306326133 0 2 1 
0.15521457961579965268 0 0 0 
0.16315376777300319433 0 0 0 
0.072000338847304390377 0 0 0 
0.24149899940227381734 0 0 0 
0.14752211804552103902 0 0 0 
0.078919752609987958714 0 0 0 
0.098052151363554052033 0 0 0 
0.24000112949101473636 0 0 0 
0.15625088048836310861 0 0 1 
0.09360346193075308463 0 0 0 
0.14713665714752993674 0 0 0 
0.078682812096649373812 0 0 0 
0.097728642770463822198 0 0 0 
0.24000112949101473636 0 0 0 
0.15683331789527166222 0 0 1 
0.029029645193246800261 0 0 0 
0.24000112949101473636 0 0 0 
0.042764368614969683335 0 0 0 
0.1562499509769983419 0 0 1 
0.14713668576488547757 0 0 0 
0.078682815390451632531 0 0 0 
0.097728644016267893213 0 0 0 
0.24006435048830829238 0 0 0 
0.037489085838932290073 0 0 0 
0.15698607923690488519 0 0 1 
0.24000112949101473636 0 0 0 
0.092664003051805110545 0 0 0 
0.15640350665300717381 0 0 1 
0.24000112949101473636 0 0 0 
0.042028059190102773357 0 0 0 
0.15698629908098871155 0 0 1 
0.24000112949101473636 0 0 0 
0.043398143991051907342 0 0 0 
0.15625007937071822006 0 0 1 
0.21789938977966380462 0 0 0 
0.18937301973647455156 0 0 1 
0.039122212054741339893 0 0 0 
0.20241248300793204806 0 0 0 
0.15517578901849837791 0 0 1 
0.031157876651617399943 0 0 0 
0.20244090443896978204 0 0 0 
0.031341981272197116937 0 0 0 
0.1573235006005760106 0 0 1 
0.20242807959384201411 0 0 0 
0.15608104693700397547 0 0 1 
0.12486483754960678305 0 0 0 
0.23473336887644877247 0 0 0 
0.21598540933781681939 0 0 1 
0.045611705780334438343 0 0 0 
0.20233752505136207156 0 0 0 
0.12512297400972061112 0 0 0 
0.1551765290329845115 0 0 1 
0.20244092691917722759 0 0 0 
0.031342126473715481438 0 0 0 
0.15732422660816336446 0 0 1 
0.14377316397592321273 0 0 0 
0.02552965757015286663 0 0 0 
0.044421732369140765062 0 0 0 
0.20244197565109489645 0 0 0 
0.031308449604445814929 0 0 0 
0.15595765393176999614 0 0 1 
0.14419462810728980728 0 0 0 
0.12028746686970687163 0 0 0 
0.04462405361028254358 0 0 0 
0.14250826683882911183 0 0 0 
0.17846276173337591309 0 0 0 
0.025302226268034348766 0 0 0 
0.20244197671035790709 0 0 0 
0.12523382650383074743 0 0 0 
0.15595768885718921948 0 0 1 
0.1161554445471026098 0 0 0 
0.18008868585121004524 0 0 0 
0.032049331074440794154 0 0 0 
0.13710586365454480173 0 0 0 
0.038476868734295288643 0 0 0 
0.045233882424002169742 0 0 0 
0.14250830146261680986 0 0 0 
0.17846276683027686993 0 0 0 
0.025302224390791903941 0 0 0 
0.14397910387047072045 0 0 0 
0.12609617103081796619 0 0 0 
0.044408955548057155172 0 0 0 
0.20836648566749424449 0 0 0 
0.18851805903516638541 0 0 1 
0.035705487578604477861 0 0 0 
0.14374784307208254841 0 0 0 
0.031157876651617399943 0 0 0 
0.14242204844849742917 0 0 0 
0.14912024489721165121 0 0 0 
0.035473637215180237048 0 0 0 
0.037244512779638583311 0 0 0 
0.14371335995233880389 0 0 0 
0.031216209387400439823 0 0 0 
0.14242257406564962086 0 0 0 
0.15474440145535889313 0 0 0 
0.14944686816478960911 0 0 0 
0.05673568840023932025 0 0 0 
0.14323242160381788324 0 0 0 
0.031035305806596635847 0 0 0 
0.1424227398200665351 0 0 0 
0.26528378212628644928 0 0 0 
0.032165827705124827585 0 0 0 
0.14558441818332118478 0 0 0 
0.26601707394156720587 0 0 0 
0.12894380375324276944 0 0 0 
0.14679394846223298154 0 0 0 
0.26601713335367416224 0 0 0 
0.1289438017999240127 0 0 0 
0.14679394784825139375 0 0 0 
0.21232485689827709785 0 0 0 
0.1555852019071810588 0 0 0 
0.11743545896888640812 0 0 0 
0.21225386983727573265 0 0 0 
0.15585854315885772081 0 0 0 
0.11808558920511842694 0 0 0 
0.23129605022847149476 0 0 0 
0.11869862200081521264 0 0 0 
0.12499996078159636426 0 0 0 
0.23125665611638934749 0 0 0 
0.14380345591928542226 0 0 0 
0.15588946697505612349 0 0 0 
0.23114463979088545331 0 0 0 
0.15701323869249472764 0 0 0 
0.03605256657555713784 0 0 0 
0.23129605276629300326 0 0 0 
0.11869864807615355951 0 0 0 
0.12499998879478924074 0 0 0 
0.21221925821327100592 0 0 0 
0.15551929012436693789 0 0 0 
0.11737229714190929031 0 0 0 
0.16212743890276087866 0 0 0 
0.16011309092229106255 0 0 0 
0.15298669416820989686 0 0 0 
0.16212801925291331351 0 0 0 
0.040807232664544251799 0 0 0 
0.15298670540721370781 0 0 0 
0.16212820226749474761 0 0 0 
0.16011312353651407925 0 0 0 
0.15298670895145069504 0 0 0 
0.26869554620429797476 0 0 0 
0.16182708533727763189 0 -2 1 
0.087953921805058787875 0 0 0 
0.18026932932531697373 0 0 0 
0.15785266803626174514 0 0 0 
0.10571064604412683252 0 0 0 
0.22009107873497971153 0 0 0 
0.14897805111855255689 0 0 0 
0.1567423000021419266 0 0 0 
0.21974723203877116751 0 0 0 
0.080965206348960094829 0 0 0 
0.031640485688364708428 0 0 0 
0.13556952505110239637 0 0 0 
0.015166582262697035632 0 0 0 
0.091212819101519973519 0 0 0 
0.18026933071180767376 0 0 0 
0.15785346628263513535 0 0 0 
0.10571104723717050788 0 0 0 
0.22046910643850273215 0 0 0 
0.16908394608214827315 0 0 0 
0.15674303149534338231 0 0 0 
0.2821451984496197718 0 0 0 
0.061890674066821887989 0 0 0 
0.15855412633376872455 0 0 0 
0.16109288053959935905 0 0 0 
0.16076774194323206757 0 0 0 
0.040088435634362484805 0 0 0 
0.28100285743472125377 0 0 0 
0.061754626283548552657 0 0 0 
0.15746082140221048795 0 0 0 
0.12767005721232604909 0 0 0 
0.031348307509963646567 0 0 0 
0.1391374178347444257 0 0 1 
0.18134502964185081342 0 0 0 
0.031677416786664573667 0 0 0 
0.10561275915215473375 0 0 0 
0.16065645610826775891 0 0 0 
0.17304193149598032231 0 0 1 
0.031052227854662994844 0 0 0 
0.12819872139114296683 0 0 0 
0.031072960025123386174 0 0 0 
0.13885825021035103077 0 0 1 
0.12767005701860920097 0 0 0 
0.031348313769473445944 0 0 0 
0.13913744868606545135 0 0 1 
0.28214464200790029258 0 0 0 
0.060586982006342576801 0 0 0 
0.15855413135300314154 0 0 0 
0.2824018530168885821 0 0 0 
0.17361944662710543374 0 0 0 
0.087250825933740283613 0 0 0 
0.2747427081369294144 0 0 0 
0.13446930739729420767 0 0 0 
0.125294115863311184 0 0 1 
0.27505500802790339154 0 0 0 
0.1879193344604201954 0 0 1 
0.16248437688637162868 0 0 0 
0.26307794152844027336 0 0 0 
0.13553804313607578647 0 0 0 
0.13489416537723286638 0 0 1 
0.26086484454989716797 0 0 0 
0.18000079935019258626 0 2 1 
0.071717601849947937298 0 0 0 
0.27474271422443813373 0 0 0 
0.13447010767158881772 0 0 0 
0.12529495759626027573 0 0 1 
0.16070727970931891759 0 0 0 
0.1830314508988043487 0 0 0 
0.11299536308143741381 0 0 0 
0.16094313702301543678 0 0 0 
0.18258561790098654098 0 0 0 
0.11302569343275924163 0 0 0 
0.16094317355491133403 0 0 0 
0.18258562087446789102 0 0 0 
0.11302569272943158163 0 0 0 
0.23435695700319941759 0 0 0 
0.043892299740729612267 0 0 0 
0.16382580266744975472 0 0 0 
0.23390726231655734058 0 0 0 
0.11376697873417995766 0 0 0 
0.16335359718571010323 0 0 0 
0.21120005386312593054 0 0 0 
0.16543354343519650618 0 0 0 
0.10680719855398113083 0 0 0 
0.21083082980715808774 0 0 0 
0.1379028641991486559 0 0 0 
0.1119934227645016378 0 0 0 
0.21118006495532071209 0 0 0 
0.044548097512092432737 0 0 0 
0.028998172884273750588 0 0 0 
0.21120006100877189437 0 0 0 
0.1654335759969763342 0 0 0 
0.10680721668165915617 0 0 0 
0.23438086916585756936 0 0 0 
0.11285193537966220489 0 0 0 
0.16382055536570919174 0 0 0 
0.19430248509416994662 0 0 0 
0.14847655078710370047 0 0 0 
0.12819732429776317661 0 0 0 
0.19363077542797504926 0 0 0 
0.1284737241913974648 0 0 0 
0.1425110772657485203 0 0 0 
0.19399654976218502767 0 0 0 
0.14852193085321352406 0 0 0 
0.13340916300485505808 0 0 0 
0.19475092902500978909 0 0 0 
0.14896955378465859265 0 0 0 
0.032283692633194582822 0 0 0 
0.18025857969894892863 0 0 0 
0.04019193548580909936 0 0 0 
0.16066682704685089633 0 0 0 
0.18001397285424944328 0 0 0 
0.031920836002429300859 0 0 0 
0.039931382139133109188 0 0 0 
0.18138185488245775479 0 0 0 
0.040000188248502988042 0 0 0 
0.16007465619920441258 0 0 0 
0.1802586218115533323 0 0 0 
0.04019193552877964315 0 0 0 
0.160666827520661748 0 0 0 
0.18389795366914579722 0 0 0 
0.033921787446571455282 0 0 0 
0.14947319816985782381 0 0 1 
0.18306682706879334743 0 0 0 
0.033879987590768143035 0 0 0 
0.15029017575997283274 0 0 1 
0.18306682904066867712 0 0 0 
0.033879995167671227152 0 0 0 
0.15029021053100488636 0 0 1 
0.25795754711688018146 0 0 0 
0.17196048817727066504 0 0 0 
0.039750113703895431638 0 0 0 
0.22064855898527485634 0 0 0 
0.031272153625883619688 0 0 0 
0.14245896180508665907 0 0 1 
0.18104815184503211811 0 0 0 
0.16941562831400250322 0 0 1 
0.031859532298299325648 0 0 0 
0.18170312200593236041 0 0 0 
0.16732132734931859375 0 0 1 
0.1265619427534587782 0 0 0 
0.24148381054688489167 0 0 0 
0.12861238712153622021 0 0 0 
0.079220664048990391271 0 0 0 
0.22064858164224487869 0 0 0 
0.031272287634148188129 0 0 0 
0.14245975630844928683 0 0 1 
0.18104818910738801341 0 0 0 
0.16941636498033485481 0 0 1 
0.031859674125454540139 0 0 0 
0.14280176178317344204 0 0 0 
0.13938294418795568741 0 0 1 
0.13840119340462564423 0 0 0 
0.16121287017981913992 0 0 0 
0.1195593278162066786 0 0 0 
0.16035374253745005024 0 0 0 
0.14276779294223865269 0 0 0 
0.13890840402479831539 0 0 1 
0.13774223074499758468 0 0 0 
0.28164463047526960837 0 0 0 
0.061741745316128998633 0 0 0 
0.033500228275990001636 0 0 0 
0.22373135666513621622 0 0 0 
0.12670966714665785058 0 0 0 
0.14368452712574919516 0 0 1 
0.28216854993803602847 0 0 0 
0.15814665540152200718 0 0 0 
0.061200032293532491412 0 0 0 
0.2831497341809953161 0 0 0 
0.062027939198231268891 0 0 0 
0.033510138152047390381 0 0 0 
0.28164469323552299151 0 0 0 
0.061741748542853608361 0 0 0 
0.033500228919339243572 0 0 0 
0.14280173760860562227 0 0 0 
0.13938267068660181724 0 0 1 
0.13840091990326952587 0 0 0 
0.24868062670375498668 0 0 0 
0.18324641517655504419 0 0 0 
0.12380564082302257523 0 0 0 
0.26895583964681651912 0 0 0 
0.10120890507213739506 0 0 0 
0.13715938339175909322 0 0 0 
0.26824557850151742322 0 0 0 
0.13696771979388525087 0 0 0 
0.1021186302806114804 0 0 0 
0.26873642584959944735 0 0 0 
0.1309257868620838372 0 0 0 
0.13240236310938471864 0 0 0 
0.21740086462924398947 0 0 0 
0.20117043442941492937 0 0 0 
0.13170823011137861025 0 0 0 
0.26895709974258091846 0 0 0 
0.10120889756316764352 0 0 0 
0.13715942758771626497 0 0 0 
0.26073527454059747255 0 0 0 
0.16691467194045203626 0 0 0 
0.12536850589486547847 0 0 0 
0.26137208572649434091 0 0 0 
0.1669578249688778715 0 0 0 
0.12476612314541490889 0 0 0 
0.26137208480207624328 0 0 0 
0.16695786673874812855 0 0 0 
0.031191537771438238025 0 0 0 
0.21343563897306880306 0 0 0 
0.034819917259186539127 0 0 0 
0.035943290993980775427 0 0 0 
0.21388888833213004492 0 0 0 
0.034705973104949272567 0 0 0 
0.036048657026822250593 0 0 0 
0.23648712233356758428 0 0 0 
0.035627066709706833869 0 0 0 
0.11348558236202865857 0 0 0 
0.23665667667079812175 0 0 0 
0.029038861136775867555 0 0 0 
0.081560710866952490505 0 0 0 
0.23619648907340576316 0 0 0 
0.081452892728152370694 0 0 0 
0.11599269153709412805 0 0 0 
0.23648711533221833392 0 0 0 
0.035627075365654320427 0 0 0 
0.11348561371588550273 0 0 0 
0.21343578755729469831 0 0 0 
0.034819847767632916558 0 0 0 
0.035994775967617687051 0 0 0 
0.19008463381494433708 0 0 0 
0.17681109352962523507 0 0 0 
0.082143104946820505452 0 0 0 
0.1681527629983458616 0 0 0 
0.031917514303081512272 0 0 0 
0.13400091310396031186 0 0 0 
0.16793091221162523285 0 0 0 
0.033502167703565205459 0 0 0 
0.12768334400971725895 0 0 0 
0.16723139744088197367 0 0 0 
0.032049680347785769463 0 0 0 
0.1340405526081897003 0 0 0 
0.16815279369647309626 0 0 0 
0.031917514254652307182 0 0 0 
0.13400091567735716858 0 0 0 
0.15870675921982144163 0 0 0 
0.036880529511380044649 0 0 0 
0.13568714978628668155 0 0 0 
0.15921461220382096546 0 0 0 
0.036784164286882942152 0 0 0 
0.13551995036307079578 0 0 0 
0.15921461658113378324 0 0 0 
0.036784171441221480414 0 0 0 
0.13551998067068513065 0 0 0 
0.17110041306561332708 0 0 0 
0.1414993037590528413 0 0 0 
0.033498459192604829182 0 0 0 
0.17049713317090220421 0 0 0 
0.1415417648102212933 0 0 0 
0.033710999919255912882 0 0 0 
0.17110009392743483203 0 0 0 
0.14149933397726260909 0 0 0 
0.033498453427472013599 0 0 0 
0.17391756921729395469 0 0 0 
0.040000188248503071309 0 0 0 
0.035700440445793346633 0 0 0 
0.17335392001191010647 0 0 0 
0.040000188248503071309 0 0 0 
0.035691948235559683988 0 0 0 
0.17394998820815679719 0 0 0 
0.044572585726810193263 0 0 0 
0.035700434402151398627 0 0 0 

286 55
1 0 0 1 0 0 0 0 1 0 0 1 0 0 0 0 0 0 0 0 0 0 1 0 0 0 0 0 0 0 0 0 0 0 0 0 0 0 0 0.82104851870378392498 0 0 0 0 0 0 0 0 0 0 0 0 0 0 0 
1 0 0 1 0 0 0 0 1 0 0 1 0 0 0 0 0 0 0 0 0 0 1 0 0 0 0 0 0 0 0 0 0 0 0 0 0 0 0 0.99882444984261109511 1 0 0 0 0 0 0 0 0 0 0 0 0 0 0 
1 0 0 1 0 0 0 0 1 0 0 1 0 0 0 0 0 0 0 0 0 0 1 0 0 0 0 0 0 0 0 0 0 0 0 0 0 0 0 0.8160347869510515828 0 1 0 0 0 0 0 0 0 0 0 0 0 0 0 
1 0 0 1 0 0 0 0 1 0 0 1 0 0 0 0 0 0 0 0 0 0 1 0 0 0 0 0 0 0 0 0 0 0 0 0 0 0 0 0.90715414865431143188 0 0 0 0 0 0 0 0 0 0 0 0 0 0 0 
1 0 0 1 0 0 0 0 1 0 0 1 0 0 0 0 0 0 0 0 0 0 1 0 0 0 0 0 0 0 0 0 0 0 0 0 0 0 0 0.95194954775684570425 0 0 0 0 0 0 0 0 0 0 0 0 0 0 0 
1 0 0 1 0 0 0 0 1 0 0 1 0 0 0 0 0 0 0 0 0 0 1 0 0 0 0 0 0 0 0 0 0 0 0 0 0 0 0 0.97533005483204371355 0 0 0 0 0 0 0 0 0 0 0 0 0 0 0 
1 0 0 1 0 0 0 0 1 0 0 1 0 0 0 0 0 0 0 0 0 0 1 0 0 0 0 0 0 0 0 0 0 0 0 0 0 0 0 0.98748072995752123049 0 0 0 0 0 0 0 0 0 0 0 0 0 0 0 
1 0 0 1 0 0 0 0 1 0 0 1 0 0 0 0 0 0 0 0 0 0 1 0 0 0 0 0 0 0 0 0 0 0 0 0 0 0 0 0.86240457489683819414 0 0 0 0 0 0 0 0 0 0 0 0 0 0 0 
1 0 0 1 0 0 0 0 1 0 0 1 0 0 0 0 0 0 0 0 0 0 1 0 0 0 0 0 0 0 0 0 0 0 0 0 0 0 0 0.9304483247717200145 0 0 0 0 0 0 0 0 0 0 0 0 0 0 0 
1 0 0 1 0 0 0 0 1 0 0 1 0 0 0 0 0 0 0 0 0 0 1 0 0 0 0 0 0 0 0 0 0 0 0 0 0 0 0 0.96532229299326721694 0 0 0 0 0 0 0 0 0 0 0 0 0 0 0 
1 0 0 1 0 0 0 0 1 0 0 1 0 0 0 0 0 0 0 0 0 0 1 0 0 0 0 0 0 0 0 0 0 0 0 0 0 0 0 0.88511208535711960455 0 0 0 0 0 0 0 0 0 0 0 0 0 0 0 
1 0 0 1 0 0 0 0 1 0 0 1 0 0 0 0 0 0 0 0 0 0 1 0 0 0 0 0 0 0 0 0 0 0 0 0 0 0 0 0.94198212980904705294 0 0 0 0 0 0 0 0 0 0 0 0 0 0 0 
1 0 0 1 0 0 0 0 1 0 0 1 0 0 0 0 0 0 0 0 0 0 1 0 0 0 0 0 0 0 0 0 0 0 0 0 0 0 0 0.90370619971100374368 0 0 0 0 0 0 0 0 0 0 0 0 0 0 0 
1 0 0 1 0 0 0 0 1 0 0 1 0 0 0 0 0 0 0 0 0 0 1 0 0 0 0 0 0 0 0 0 0 0 0 0 0 0 0 0.84063614485463977744 0 0 0 0 0 0 0 0 0 0 0 0 0 0 0 
1 0 0 1 0 0 0 0 1 0 0 1 0 0 0 0 0 0 0 0 0 0 1 0 0 0 0 0 0 0 0 0 0 0 0 0 0 0 0 0.92200839528052958016 0 0 0 0 0 0 0 0 0 0 0 0 0 0 0 
1 0 0 1 0 0 0 0 1 0 0 1 0 0 0 0 0 0 0 0 0 0 1 0 0 0 0 0 0 0 0 0 0 0 0 0 0 0 0 0.88108287241354754649 0 0 0 0 0 0 0 0 0 0 0 0 0 0 0 
1 0 0 1 0 0 0 0 1 0 0 1 0 0 0 0 0 0 0 0 0 0 1 0 0 0 0 0 0 0 0 0 0 0 0 0 0 0 0 0.85902943037098178358 0 0 0 0 0 0 0 0 0 0 0 0 0 0 0 
1 0 0 1 0 0 0 0 1 0 0 1 0 0 0 0 0 0 0 0 0 0 1 0 0 0 0 0 0 0 0 0 0 0 0 0 0 0 0 0.83118030051171221118 0 0 0 0 0 0 0 0 0 0 0 0 0 0 0 
1 0 0 1 0 0 0 0 1 0 0 1 0 0 0 0 0 0 0 0 0 0 1 0 0 0 0 0 0 0 0 0 0 0 0 0 0 0 0 0.82743197586616445971 0 0 0 0 0 0 0 0 0 0 0 0 0 0 0 
1 0 0 1 0 0 0 0 1 0 0 1 0 0 0 0 0 0 0 0 0 0 1 0 0 0 0 0 0 0 0 0 0 0 0 0 0 0 0 0.90927495617573173003 0 0 0 0 0 0 0 0 0 0 0 0 0 0 0 
1 0 0 1 0 0 0 0 1 0 0 1 0 0 0 0 0 0 0 0 0 0 1 0 0 0 0 0 0 0 0 0 0 0 0 0 0 0 0 0.9610839970429375656 0 0 0 0 0 0 0 0 0 0 0 0 0 0 0 
1 0 0 1 0 0 0 0 1 0 0 1 0 0 0 0 0 0 0 0 0 0 1 0 0 0 0 0 0 0 0 0 0 0 0 0 0 0 0 0.97735715259716215986 0 0 0 0 0 0 0 0 0 0 0 0 0 0 0 
1 0 0 1 0 0 0 0 1 0 0 1 0 0 0 0 0 0 0 0 0 0 1 0 0 0 0 0 0 0 0 0 0 0 0 0 0 0 0 0.99350125579792469832 0 0 0 0 0 0 0 0 0 0 0 0 0 0 0 
1 0 0 1 0 0 0 0 1 0 0 1 0 0 0 0 0 0 0 0 0 0 1 0 0 0 0 0 0 0 0 0 0 0 0 0 0 0 0 0.86462861457272421895 0 0 0 0 0 0 0 0 0 0 0 0 0 0 0 
1 0 0 1 0 0 0 0 1 0 0 1 0 0 0 0 0 0 0 0 0 0 1 0 0 0 0 0 0 0 0 0 0 0 0 0 0 0 0 0.93732640247032050773 0 0 0 0 0 0 0 0 0 0 0 0 0 0 0 
1 0 0 1 0 0 0 0 1 0 0 1 0 0 0 0 0 0 0 0 0 0 1 0 0 0 0 0 0 0 0 0 0 0 0 0 0 0 0 0.97366594659483685081 0 0 0 0 0 0 0 0 0 0 0 0 0 0 0 
1 0 0 1 0 0 0 0 1 0 0 1 0 0 0 0 0 0 0 0 0 0 1 0 0 0 0 0 0 0 0 0 0 0 0 0 0 0 0 0.89284013795135119818 0 0 0 0 0 0 0 0 0 0 0 0 0 0 0 
1 0 0 1 0 0 0 0 1 0 0 1 0 0 0 0 0 0 0 0 0 0 1 0 0 0 0 0 0 0 0 0 0 0 0 0 0 0 0 0.9499771355653917615 0 0 0 0 0 0 0 0 0 0 0 0 0 0 0 
1 0 0 1 0 0 0 0 1 0 0 1 0 0 0 0 0 0 0 0 0 0 1 0 0 0 0 0 0 0 0 0 0 0 0 0 0 0 0 0.90596585685298558488 0 0 0 0 0 0 0 0 0 0 0 0 0 0 0 
1 0 0 1 0 0 0 0 1 0 0 1 0 0 0 0 0 0 0 0 0 0 1 0 0 0 0 0 0 0 0 0 0 0 0 0 0 0 0 0.84826578907479766034 0 0 0 0 0 0 0 0 0 0 0 0 0 0 0 
1 0 0 1 0 0 0 0 1 0 0 1 0 0 0 0 0 0 0 0 0 0 1 0 0 0 0 0 0 0 0 0 0 0 0 0 0 0 0 0.92964984548646578677 0 0 0 0 0 0 0 0 0 0 0 0 0 0 0 
1 0 0 1 0 0 0 0 1 0 0 1 0 0 0 0 0 0 0 0 0 0 1 0 0 0 0 0 0 0 0 0 0 0 0 0 0 0 0 0.88483202430753993273 0 0 0 0 0 0 0 0 0 0 0 0 0 0 0 
1 0 0 1 0 0 0 0 1 0 0 1 0 0 0 0 0 0 0 0 0 0 1 0 0 0 0 0 0 0 0 0 0 0 0 0 0 0 0 0.86139919484833804564 0 0 0 0 0 0 0 0 0 0 0 0 0 0 0 
1 0 0 1 0 0 0 0 1 0 0 1 0 0 0 0 0 0 0 0 0 0 1 0 0 0 0 0 0 0 0 0 0 0 0 0 0 0 0 0.82877275029852282007 0 0 0 0 0 0 0 0 0 0 0 0 0 0 0 
1 0 0 1 0 0 0 0 1 0 0 1 0 0 0 0 0 0 0 0 0 0 1 0 0 0 0 0 0 0 0 0 0 0 0 0 0 0 0 0.82492985037426924677 0 0 0 0 0 0 0 0 0 0 0 0 0 0 0 
1 0 0 1 0 0 0 0 1 0 0 1 0 0 0 0 0 0 0 0 0 0 1 0 0 0 0 0 0 0 0 0 0 0 0 0 0 0 0 0.91457648154903348203 0 0 0 0 0 0 0 0 0 0 0 0 0 0 0 
1 0 0 1 0 0 0 0 1 0 0 1 0 0 0 0 0 0 0 0 0 0 1 0 0 0 0 0 0 0 0 0 0 0 0 0 0 0 0 0.96285646333402130637 0 0 0 0 0 0 0 0 0 0 0 0 0 0 0 
1 0 0 1 0 0 0 0 1 0 0 1 0 0 0 0 0 0 0 0 0 0 1 0 0 0 0 0 0 0 0 0 0 0 0 0 0 0 0 0.98106249209970786129 0 0 0 0 0 0 0 0 0 0 0 0 0 0 0 
1 0 0 1 0 0 0 0 1 0 0 1 0 0 0 0 0 0 0 0 0 0 1 0 0 0 0 0 0 0 0 0 0 0 0 0 0 0 0 0.99114209427811850173 0 0 0 0 0 0 0 0 0 0 0 0 0 0 0 
1 0 0 1 0 0 0 0 1 0 0 1 0 0 0 0 0 0 0 0 0 0 1 0 0 0 0 0 0 0 0 0 0 0 0 0 0 0 0 0.87239182862346320579 0 0 0 0 0 0 0 0 0 0 0 0 0 0 0 
1 0 0 1 0 0 0 0 1 0 0 1 0 0 0 0 0 0 0 0 0 0 1 0 0 0 0 0 0 0 0 0 0 0 0 0 0 0 0 0.93963935127782516332 0 0 0 0 0 0 0 0 0 0 0 0 0 0 0 
1 0 0 1 0 0 0 0 1 0 0 1 0 0 0 0 0 0 0 0 0 0 1 0 0 0 0 0 0 0 0 0 0 0 0 0 0 0 0 0.96390377965708817776 0 0 0 0 0 0 0 0 0 0 0 0 0 0 0 
1 0 0 1 0 0 0 0 1 0 0 1 0 0 0 0 0 0 0 0 0 0 1 0 0 0 0 0 0 0 0 0 0 0 0 0 0 0 0 0.89592354762895198839 0 0 0 0 0 0 0 0 0 0 0 0 0 0 0 
1 0 0 1 0 0 0 0 1 0 0 1 0 0 0 0 0 0 0 0 0 0 1 0 0 0 0 0 0 0 0 0 0 0 0 0 0 0 0 0.94042101239941033874 0 0 0 0 0 0 0 0 0 0 0 0 0 0 0 
1 0 0 1 0 0 0 0 1 0 0 1 0 0 0 0 0 0 0 0 0 0 1 0 0 0 0 0 0 0 0 0 0 0 0 0 0 0 0 0.9019224863039503326 0 0 0 0 0 0 0 0 0 0 0 0 0 0 0 
1 0 0 1 0 0 0 0 1 0 0 1 0 0 0 0 0 0 0 0 0 0 1 0 0 0 0 0 0 0 0 0 0 0 0 0 0 0 0 0.84809858836329987675 0 0 0 0 0 0 0 0 0 0 0 0 0 0 0 
1 0 0 1 0 0 0 0 1 0 0 1 0 0 0 0 0 0 0 0 0 0 1 0 0 0 0 0 0 0 0 0 0 0 0 0 0 0 0 0.92263764549038829177 0 0 0 0 0 0 0 0 0 0 0 0 0 0 0 
1 0 0 1 0 0 0 0 1 0 0 1 0 0 0 0 0 0 0 0 0 0 1 0 0 0 0 0 0 0 0 0 0 0 0 0 0 0 0 0.88379908569320719813 0 0 0 0 0 0 0 0 0 0 0 0 0 0 0 
1 0 0 1 0 0 0 0 1 0 0 1 0 0 0 0 0 0 0 0 0 0 1 0 0 0 0 0 0 0 0 0 0 0 0 0 0 0 0 0.8573212293988313748 0 0 0 0 0 0 0 0 0 0 0 0 0 0 0 
1 0 0 1 0 0 0 0 1 0 0 1 0 0 0 0 0 0 0 0 0 0 1 0 0 0 0 0 0 0 0 0 0 0 0 0 0 0 0 0.82992401259234305222 0 0 0 0 0 0 0 0 0 0 0 0 0 0 0 
1 0 0 1 0 0 0 0 1 0 0 1 0 0 0 0 0 0 0 0 0 0 1 0 0 0 0 0 0 0 0 0 0 0 0 0 0 0 0 0.82330542115920180013 0 0 0 0 0 0 0 0 0 0 0 0 0 0 0 
1 0 0 1 0 0 0 0 1 0 0 1 0 0 0 0 0 0 0 0 0 0 1 0 0 0 0 0 0 0 0 0 0 0 0 0 0 0 0 0.91298973896484303392 0 0 0 0 0 0 0 0 0 0 0 0 0 0 0 
1 0 0 1 0 0 0 0 1 0 0 1 0 0 0 0 0 0 0 0 0 0 1 0 0 0 0 0 0 0 0 0 0 0 0 0 0 0 0 0.95727523264374181355 0 0 0 0 0 0 0 0 0 0 0 0 0 0 0 
1 0 0 1 0 0 0 0 1 0 0 1 0 0 0 0 0 0 0 0 0 0 1 0 0 0 0 0 0 0 0 0 0 0 0 0 0 0 0 0.98140627574270322686 0 0 0 0 0 0 0 0 0 0 0 0 0 0 0 
1 0 0 1 0 0 0 0 1 0 0 1 0 0 0 0 0 0 0 0 0 0 1 0 0 0 0 0 0 0 0 0 0 0 0 0 0 0 0 0.99073607512630412764 0 0 0 0 0 0 0 0 0 0 0 0 0 0 0 
1 0 0 1 0 0 0 0 1 0 0 1 0 0 0 0 0 0 0 0 0 0 1 0 0 0 0 0 0 0 0 0 0 0 0 0 0 0 0 0.86839267657785479404 0 0 0 0 0 0 0 0 0 0 0 0 0 0 0 
1 0 0 1 0 0 0 0 1 0 0 1 0 0 0 0 0 0 0 0 0 0 1 0 0 0 0 0 0 0 0 0 0 0 0 0 0 0 0 0.93169861138210685603 0 0 0 0 0 0 0 0 0 0 0 0 0 0 0 
1 0 0 1 0 0 0 0 1 0 0 1 0 0 0 0 0 0 0 0 0 0 1 0 0 0 0 0 0 0 0 0 0 0 0 0 0 0 0 0.96687678591630532576 0 0 0 0 0 0 0 0 0 0 0 0 0 0 0 
1 0 0 1 0 0 0 0 1 0 0 1 0 0 0 0 0 0 0 0 0 0 1 0 0 0 0 0 0 0 0 0 0 0 0 0 0 0 0 0.88657465589419848229 0 0 0 0 0 0 0 0 0 0 0 0 0 0 0 
1 0 0 1 0 0 0 0 1 0 0 1 0 0 0 0 0 0 0 0 0 0 1 0 0 0 0 0 0 0 0 0 0 0 0 0 0 0 0 0.94293243323888942253 0 0 0 0 0 0 0 0 0 0 0 0 0 0 0 
1 0 0 1 0 0 0 0 1 0 0 1 0 0 0 0 0 0 0 0 0 0 1 0 0 0 0 0 0 0 0 0 0 0 0 0 0 0 0 0.8998873258984267931 0 0 0 0 0 0 0 0 0 0 0 0 0 0 0 
1 0 0 1 0 0 0 0 1 0 0 1 0 0 0 0 0 0 0 0 0 0 1 0 0 0 0 0 0 0 0 0 0 0 0 0 0 0 0 0.84203607236465027874 0 0 0 0 0 0 0 0 0 0 0 0 0 0 0 
1 0 0 1 0 0 0 0 1 0 0 1 0 0 0 0 0 0 0 0 0 0 1 0 0 0 0 0 0 0 0 0 0 0 0 0 0 0 0 0.92270903660436509597 0 0 0 0 0 0 0 0 0 0 0 0 0 0 0 
1 0 0 1 0 0 0 0 1 0 0 1 0 0 0 0 0 0 0 0 0 0 1 0 0 0 0 0 0 0 0 0 0 0 0 0 0 0 0 0.87728094439818526951 0 0 0 0 0 0 0 0 0 0 0 0 0 0 0 
1 0 0 1 0 0 0 0 1 0 0 1 0 0 0 0 0 0 0 0 0 0 1 0 0 0 0 0 0 0 0 0 0 0 0 0 0 0 0 0.85529453306380764932 0 0 0 0 0 0 0 0 0 0 0 0 0 0 0 
1 0 0 1 0 0 0 0 1 0 0 1 0 0 0 0 0 0 0 0 0 0 1 0 0 0 0 0 0 0 0 0 0 0 0 0 0 0 0 0.83617543727161014466 0 0 0 0 0 0 0 0 0 0 0 0 0 0 0 
1 0 0 1 0 0 0 0 1 0 0 1 0 0 0 0 0 0 0 0 0 0 1 0 0 0 0 0 0 0 0 0 0 0 0 0 0 0 0 0.82790741731399675185 0 0 0 0 0 0 0 0 0 0 0 0 0 0 0 
1 0 0 1 0 0 0 0 1 0 0 1 0 0 0 0 0 0 0 0 0 0 1 0 0 0 0 0 0 0 0 0 0 0 0 0 0 0 0 0.91459423154229069208 0 0 0 0 0 0 0 0 0 0 0 0 0 0 0 
1 0 0 1 0 0 0 0 1 0 0 1 0 0 0 0 0 0 0 0 0 0 1 0 0 0 0 0 0 0 0 0 0 0 0 0 0 0 0 0.96183597704961276698 0 0 0 0 0 0 0 0 0 0 0 0 0 0 0 
1 0 0 1 0 0 0 0 1 0 0 1 0 0 0 0 0 0 0 0 0 0 1 0 0 0 0 0 0 0 0 0 0 0 0 0 0 0 0 0.98271845891446274468 0 0 0 0 0 0 0 0 0 0 0 0 0 0 0 
1 0 0 1 0 0 0 0 1 0 0 1 0 0 0 0 0 0 0 0 0 0 1 0 0 0 0 0 0 0 0 0 0 0 0 0 0 0 0 0.99384261478899460496 0 0 0 0 0 0 0 0 0 0 0 0 0 0 0 
1 0 0 1 0 0 0 0 1 0 0 1 0 0 0 0 0 0 0 0 0 0 1 0 0 0 0 0 0 0 0 0 0 0 0 0 0 0 0 0.87247178970854666336 0 0 0 0 0 0 0 0 0 0 0 0 0 0 0 
1 0 0 1 0 0 0 0 1 0 0 1 0 0 0 0 0 0 0 0 0 0 1 0 0 0 0 0 0 0 0 0 0 0 0 0 0 0 0 0.93853735733544796371 0 0 0 0 0 0 0 0 0 0 0 0 0 0 0 
1 0 0 1 0 0 0 0 1 0 0 1 0 0 0 0 0 0 0 0 0 0 1 0 0 0 0 0 0 0 0 0 0 0 0 0 0 0 0 0.97051277059367957456 0 0 0 0 0 0 0 0 0 0 0 0 0 0 0 
1 0 0 1 0 0 0 0 1 0 0 1 0 0 0 0 0 0 0 0 0 0 1 0 0 0 0 0 0 0 0 0 0 0 0 0 0 0 0 0.89454570438307168256 0 0 0 0 0 0 0 0 0 0 0 0 0 0 0 
1 0 0 1 0 0 0 0 1 0 0 1 0 0 0 0 0 0 0 0 0 0 1 0 0 0 0 0 0 0 0 0 0 0 0 0 0 0 0 0.94693204978257483617 0 0 0 0 0 0 0 0 0 0 0 0 0 0 0 
1 0 0 1 0 0 0 0 1 0 0 1 0 0 0 0 0 0 0 0 0 0 1 0 0 0 0 0 0 0 0 0 0 0 0 0 0 0 0 0.89826866485155787423 0 0 0 0 0 0 0 0 0 0 0 0 0 0 0 
1 0 0 1 0 0 0 0 1 0 0 1 0 0 0 0 0 0 0 0 0 0 1 0 0 0 0 0 0 0 0 0 0 0 0 0 0 0 0 0.8464926131208493354 0 0 0 0 0 0 0 0 0 0 0 0 0 0 0 
1 0 0 1 0 0 0 0 1 0 0 1 0 0 0 0 0 0 0 0 0 0 1 0 0 0 0 0 0 0 0 0 0 0 0 0 0 0 0 0.92612876949264977267 0 0 0 0 0 0 0 0 0 0 0 0 0 0 0 
1 0 0 1 0 0 0 0 1 0 0 1 0 0 0 0 0 0 0 0 0 0 1 0 0 0 0 0 0 0 0 0 0 0 0 0 0 0 0 0.87716184230491489604 0 0 0 0 0 0 0 0 0 0 0 0 0 0 0 
1 0 0 1 0 0 0 0 1 0 0 1 0 0 0 0 0 0 0 0 0 0 1 0 0 0 0 0 0 0 0 0 0 0 0 0 0 0 0 0.85367339810258358046 0 0 0 0 0 0 0 0 0 0 0 0 0 0 0 
1 0 0 1 0 0 0 0 1 0 0 1 0 0 0 0 0 0 0 0 0 0 1 0 0 0 0 0 0 0 0 0 0 0 0 0 0 0 0 0.83614891789963474711 0 0 0 0 0 0 0 0 0 0 0 0 0 0 0 
1 0 0 1 0 0 0 0 1 0 0 1 0 0 0 0 0 0 0 0 0 0 1 0 0 0 0 0 0 0 0 0 0 0 0 0 0 0 0 0.82074238715618497153 0 0 0 0 0 0 0 0 0 0 0 0 0 0 0 
1 0 0 1 0 0 0 0 1 0 0 1 0 0 0 0 0 0 0 0 0 0 1 0 0 0 0 0 0 0 0 0 0 0 0 0 0 0 0 0.91648341090941021214 0 0 0 0 0 0 0 0 0 0 0 0 0 0 0 
1 0 0 1 0 0 0 0 1 0 0 1 0 0 0 0 0 0 0 0 0 0 1 0 0 0 0 0 0 0 0 0 0 0 0 0 0 0 0 0.9570694933005357008 0 0 0 0 0 0 0 0 0 0 0 0 0 0 0 
1 0 0 1 0 0 0 0 1 0 0 1 0 0 0 0 0 0 0 0 0 0 1 0 0 0 0 0 0 0 0 0 0 0 0 0 0 0 0 0.98581751474914358635 0 0 0 0 0 0 0 0 0 0 0 0 0 0 0 
1 0 0 1 0 0 0 0 1 0 0 1 0 0 0 0 0 0 0 0 0 0 1 0 0 0 0 0 0 0 0 0 0 0 0 0 0 0 0 0.9881203165411782674 0 0 0 0 0 0 0 0 0 0 0 0 0 0 0 
1 0 0 1 0 0 0 0 1 0 0 1 0 0 0 0 0 0 0 0 0 0 1 0 0 0 0 0 0 0 0 0 0 0 0 0 0 0 0 0.87252437755975686962 0 0 0 0 0 0 0 0 0 0 0 0 0 0 0 
1 0 0 1 0 0 0 0 1 0 0 1 0 0 0 0 0 0 0 0 0 0 1 0 0 0 0 0 0 0 0 0 0 0 0 0 0 0 0 0.93177950962330935436 0 0 0 0 0 0 0 0 0 0 0 0 0 0 0 
1 0 0 1 0 0 0 0 1 0 0 1 0 0 0 0 0 0 0 0 0 0 1 0 0 0 0 0 0 0 0 0 0 0 0 0 0 0 0 0.96446272673724842139 0 0 0 0 0 0 0 0 0 0 0 0 0 0 0 
1 0 0 1 0 0 0 0 1 0 0 1 0 0 0 0 0 0 0 0 0 0 1 0 0 0 0 0 0 0 0 0 0 0 0 0 0 0 0 0.887717752201751642 0 0 0 0 0 0 0 0 0 0 0 0 0 0 0 
1 0 0 1 0 0 0 0 1 0 0 1 0 0 0 0 0 0 0 0 0 0 1 0 0 0 0 0 0 0 0 0 0 0 0 0 0 0 0 0.93954044060577290853 0 0 0 0 0 0 0 0 0 0 0 0 0 0 0 
1 0 0 1 0 0 0 0 1 0 0 1 0 0 0 0 0 0 0 0 0 0 1 0 0 0 0 0 0 0 0 0 0 0 0 0 0 0 0 0.89587636638916690046 0 0 0 0 0 0 0 0 0 0 0 0 0 0 0 
1 0 0 1 0 0 0 0 1 0 0 1 0 0 0 0 0 0 0 0 0 0 1 0 0 0 0 0 0 0 0 0 0 0 0 0 0 0 0 0.84314095239200348431 0 0 0 0 0 0 0 0 0 0 0 0 0 0 0 
1 0 0 1 0 0 0 0 1 0 0 1 0 0 0 0 0 0 0 0 0 0 1 0 0 0 0 0 0 0 0 0 0 0 0 0 0 0 0 0.91890527961012158364 0 0 0 0 0 0 0 0 0 0 0 0 0 0 0 
1 0 0 1 0 0 0 0 1 0 0 1 0 0 0 0 0 0 0 0 0 0 1 0 0 0 0 0 0 0 0 0 0 0 0 0 0 0 0 0.87424488025053215257 0 0 0 0 0 0 0 0 0 0 0 0 0 0 0 
1 0 0 1 0 0 0 0 1 0 0 1 0 0 0 0 0 0 0 0 0 0 1 0 0 0 0 0 0 0 0 0 0 0 0 0 0 0 0 0.85128923999385142096 0 0 0 0 0 0 0 0 0 0 0 0 0 0 0 
1 0 0 1 0 0 0 0 1 0 0 1 0 0 0 0 0 0 0 0 0 0 1 0 0 0 0 0 0 0 0 0 0 0 0 0 0 0 0 0.84023164896507562815 0 0 0 0 0 0 0 0 0 0 0 0 0 0 0 
1 0 0 1 0 0 0 0 1 0 0 1 0 0 0 0 0 0 0 0 0 0 1 0 0 0 0 0 0 0 0 0 0 0 0 0 0 0 0 0.82508689828544978795 0 0 0 0 0 0 0 0 0 0 0 0 0 0 0 
1 0 0 1 0 0 0 0 1 0 0 1 0 0 0 0 0 0 0 0 0 0 1 0 0 0 0 0 0 0 0 0 0 0 0 0 0 0 0 0.91778354877023904379 0 0 0 0 0 0 0 0 0 0 0 0 0 0 0 
1 0 0 1 0 0 0 0 1 0 0 1 0 0 0 0 0 0 0 0 0 0 1 0 0 0 0 0 0 0 0 0 0 0 0 0 0 0 0 0.95890433537075636661 0 0 0 0 0 0 0 0 0 0 0 0 0 0 0 
1 0 0 1 0 0 0 0 1 0 0 1 0 0 0 0 0 0 0 0 0 0 1 0 0 0 0 0 0 0 0 0 0 0 0 0 0 0 0 0.98586045086455420527 0 0 0 0 0 0 0 0 0 0 0 0 0 0 0 
1 0 0 1 0 0 0 0 1 0 0 1 0 0 0 0 0 0 0 0 0 0 1 0 0 0 0 0 0 0 0 0 0 0 0 0 0 0 0 0.99114448315531400446 0 0 0 0 0 0 0 0 0 0 0 0 0 0 0 
1 0 0 1 0 0 0 0 1 0 0 1 0 0 0 0 0 0 0 0 0 0 1 0 0 0 0 0 0 0 0 0 0 0 0 0 0 0 0 0.86952798488008764544 0 0 0 0 0 0 0 0 0 0 0 0 0 0 0 
1 0 0 1 0 0 0 0 1 0 0 1 0 0 0 0 0 0 0 0 0 0 1 0 0 0 0 0 0 0 0 0 0 0 0 0 0 0 0 0.93579945853568824443 0 0 0 0 0 0 0 0 0 0 0 0 0 0 0 
1 0 0 1 0 0 0 0 1 0 0 1 0 0 0 0 0 0 0 0 0 0 1 0 0 0 0 0 0 0 0 0 0 0 0 0 0 0 0 0.97546204282209247882 0 0 0 0 0 0 0 0 0 0 0 0 0 0 0 
1 0 0 1 0 0 0 0 1 0 0 1 0 0 0 0 0 0 0 0 0 0 1 0 0 0 0 0 0 0 0 0 0 0 0 0 0 0 0 0.89104785683213760805 0 0 0 0 0 0 0 0 0 0 0 0 0 0 0 
1 0 0 1 0 0 0 0 1 0 0 1 0 0 0 0 0 0 0 0 0 0 1 0 0 0 0 0 0 0 0 0 0 0 0 0 0 0 0 0.9483727436168060132 0 0 0 0 0 0 0 0 0 0 0 0 0 0 0 
1 0 0 1 0 0 0 0 1 0 0 1 0 0 0 0 0 0 0 0 0 0 1 0 0 0 0 0 0 0 0 0 0 0 0 0 0 0 0 0.90009096583728098739 0 0 0 0 0 0 0 0 0 0 0 0 0 0 0 
1 0 0 1 0 0 0 0 1 0 0 1 0 0 0 0 0 0 0 0 0 0 1 0 0 0 0 0 0 0 0 0 0 0 0 0 0 0 0 0.84996432592768089709 0 0 0 0 0 0 0 0 0 0 0 0 0 0 0 
1 0 0 1 0 0 0 0 1 0 0 1 0 0 0 0 0 0 0 0 0 0 1 0 0 0 0 0 0 0 0 0 0 0 0 0 0 0 0 0.92455653407261328969 0 0 0 0 0 0 0 0 0 0 0 0 0 0 0 
1 0 0 1 0 0 0 0 1 0 0 1 0 0 0 0 0 0 0 0 0 0 1 0 0 0 0 0 0 0 0 0 0 0 0 0 0 0 0 0.87891345525420805362 0 0 0 0 0 0 0 0 0 0 0 0 0 0 0 
1 0 0 1 0 0 0 0 1 0 0 1 0 0 0 0 0 0 0 0 0 0 1 0 0 0 0 0 0 0 0 0 0 0 0 0 0 0 0 0.85547930149051198967 0 0 0 0 0 0 0 0 0 0 0 0 0 0 0 
1 0 0 1 0 0 0 0 1 0 0 1 0 0 0 0 0 0 0 0 0 0 1 0 0 0 0 0 0 0 0 0 0 0 0 0 0 0 0 0.83784402777998945311 0 0 0 0 0 0 0 0 0 0 0 0 0 0 0 
1 0 0 1 0 0 0 0 1 0 0 1 0 0 0 0 0 0 0 0 0 0 1 0 0 0 0 0 0 0 0 0 0 0 0 0 0 0 0 0.82329786538109617222 0 0 0 0 0 0 0 0 0 0 0 0 0 0 0 
1 0 0 1 0 0 0 0 1 0 0 1 0 0 0 0 0 0 0 0 0 0 1 0 0 0 0 0 0 0 0 0 0 0 0 0 0 0 0 0.91370503993365737028 0 0 0 0 0 0 0 0 0 0 0 0 0 0 0 
1 0 0 1 0 0 0 0 1 0 0 1 0 0 0 0 0 0 0 0 0 0 1 0 0 0 0 0 0 0 0 0 0 0 0 0 0 0 0 0.95332678334505316364 0 0 0 0 0 0 0 0 0 0 0 0 0 0 0 
1 0 0 1 0 0 0 0 1 0 0 1 0 0 0 0 0 0 0 0 0 0 1 0 0 0 0 0 0 0 0 0 0 0 0 0 0 0 0 0.982720556810829593 0 0 0 0 0 0 0 0 0 0 0 0 0 0 0 
1 0 0 1 0 0 0 0 1 0 0 1 0 0 0 0 0 0 0 0 0 0 1 0 0 0 0 0 0 0 0 0 0 0 0 0 0 0 0 0.98837012056241169144 0 0 0 0 0 0 0 0 0 0 0 0 0 0 0 
1 0 0 1 0 0 0 0 1 0 0 1 0 0 0 0 0 0 0 0 0 0 1 0 0 0 0 0 0 0 0 0 0 0 0 0 0 0 0 0.86945047640880090967 0 0 0 0 0 0 0 0 0 0 0 0 0 0 0 
1 0 0 1 0 0 0 0 1 0 0 1 0 0 0 0 0 0 0 0 0 0 1 0 0 0 0 0 0 0 0 0 0 0 0 0 0 0 0 0.93198156115731412008 0 0 0 0 0 0 0 0 0 0 0 0 0 0 0 
1 0 0 1 0 0 0 0 1 0 0 1 0 0 0 0 0 0 0 0 0 0 1 0 0 0 0 0 0 0 0 0 0 0 0 0 0 0 0 0.88761154408588394116 0 0 0 0 0 0 0 0 0 0 0 0 0 0 0 
1 0 0 1 0 0 0 0 1 0 0 1 0 0 0 0 0 0 0 0 0 0 1 0 0 0 0 0 0 0 0 0 0 0 0 0 0 0 0 0.84302620300062192094 0 0 0 0 0 0 0 0 0 0 0 0 0 0 0 
1 0 0 1 0 0 0 0 1 0 0 1 0 0 0 0 0 0 0 0 0 0 1 0 0 0 0 0 0 0 0 0 0 0 0 0 0 0 0 0.97205567520414482008 0 0 0 0 0 0 0 0 0 0 0 0 0 0 0 
1 0 0 1 0 0 0 0 1 0 0 1 0 0 0 0 0 0 0 0 0 0 1 0 0 0 0 0 0 0 0 0 0 0 0 0 0 0 0 0.95168161767291403752 0 0 0 0 0 0 0 0 0 0 0 0 0 0 0 
1 0 0 1 0 0 0 0 1 0 0 1 0 0 0 0 0 0 0 0 0 0 1 0 0 0 0 0 0 0 0 0 0 0 0 0 0 0 0 0.8965476868911645969 0 0 0 0 0 0 0 0 0 0 0 0 0 0 0 
1 0 0 1 0 0 0 0 1 0 0 1 0 0 0 0 0 0 0 0 0 0 1 0 0 0 0 0 0 0 0 0 0 0 0 0 0 0 0 0.92848942361964947878 0 0 0 0 0 0 0 0 0 0 0 0 0 0 0 
1 0 0 1 0 0 0 0 1 0 0 1 0 0 0 0 0 0 0 0 0 0 1 0 0 0 0 0 0 0 0 0 0 0 0 0 0 0 0 0.87510328417629734687 0 0 0 0 0 0 0 0 0 0 0 0 0 0 0 
1 0 0 1 0 0 0 0 1 0 0 1 0 0 0 0 0 0 0 0 0 0 1 0 0 0 0 0 0 0 0 0 0 0 0 0 0 0 0 0.85195472725767018574 0 0 0 0 0 0 0 0 0 0 0 0 0 0 0 
1 0 0 1 0 0 0 0 1 0 0 1 0 0 0 0 0 0 0 0 0 0 1 0 0 0 0 0 0 0 0 0 0 0 0 0 0 0 0 0.84097330484464805078 0 0 0 0 0 0 0 0 0 0 0 0 0 0 0 
1 0 0 1 0 0 0 0 1 0 0 1 0 0 0 0 0 0 0 0 0 0 1 0 0 0 0 0 0 0 0 0 0 0 0 0 0 0 0 0.82188829077105307608 0 0 0 0 0 0 0 0 0 0 0 0 0 0 0 
1 0 0 1 0 0 0 0 1 0 0 1 0 0 0 0 0 0 0 0 0 0 1 0 0 0 0 0 0 0 0 0 0 0 0 0 0 0 0 0.90845723885879470227 0 0 0 0 0 0 0 0 0 0 0 0 0 0 0 
1 0 0 1 0 0 0 0 1 0 0 1 0 0 0 0 0 0 0 0 0 0 1 0 0 0 0 0 0 0 0 0 0 0 0 0 0 0 0 0.95543696682263190567 0 0 0 0 0 0 0 0 0 0 0 0 0 0 0 
1 0 0 1 0 0 0 0 1 0 0 1 0 0 0 0 0 0 0 0 0 0 1 0 0 0 0 0 0 0 0 0 0 0 0 0 0 0 0 0.97561314354917338942 0 0 0 0 0 0 0 0 0 0 0 0 0 0 0 
1 0 0 1 0 0 0 0 1 0 0 1 0 0 0 0 0 0 0 0 0 0 1 0 0 0 0 0 0 0 0 0 0 0 0 0 0 0 0 0.98904000500399547047 0 0 0 0 0 0 0 0 0 0 0 0 0 0 0 
1 0 0 1 0 0 0 0 1 0 0 1 0 0 0 0 0 0 0 0 0 0 1 0 0 0 0 0 0 0 0 0 0 0 0 0 0 0 0 0.86371944679738332784 0 0 0 0 0 0 0 0 0 0 0 0 0 0 0 
1 0 0 1 0 0 0 0 1 0 0 1 0 0 0 0 0 0 0 0 0 0 1 0 0 0 0 0 0 0 0 0 0 0 0 0 0 0 0 0.9330907292523208385 0 0 0 0 0 0 0 0 0 0 0 0 0 0 0 
1 0 0 1 0 0 0 0 1 0 0 1 0 0 0 0 0 0 0 0 0 0 1 0 0 0 0 0 0 0 0 0 0 0 0 0 0 0 0 0.97118118694390187517 0 0 0 0 0 0 0 0 0 0 0 0 0 0 0 
1 0 0 1 0 0 0 0 1 0 0 1 0 0 0 0 0 0 0 0 0 0 1 0 0 0 0 0 0 0 0 0 0 0 0 0 0 0 0 0.88913787248459996704 0 0 0 0 0 0 0 0 0 0 0 0 0 0 0 
1 0 0 1 0 0 0 0 1 0 0 1 0 0 0 0 0 0 0 0 0 0 1 0 0 0 0 0 0 0 0 0 0 0 0 0 0 0 0 0.94773544821791744219 0 0 0 0 0 0 0 0 0 0 0 0 0 0 0 
1 0 0 1 0 0 0 0 1 0 0 1 0 0 0 0 0 0 0 0 0 0 1 0 0 0 0 0 0 0 0 0 0 0 0 0 0 0 0 0.90190957206233146604 0 0 0 0 0 0 0 0 0 0 0 0 0 0 0 
1 0 0 1 0 0 0 0 1 0 0 1 0 0 0 0 0 0 0 0 0 0 1 0 0 0 0 0 0 0 0 0 0 0 0 0 0 0 0 0.84063469658388001449 0 0 0 0 0 0 0 0 0 0 0 0 0 0 0 
1 0 0 1 0 0 0 0 1 0 0 1 0 0 0 0 0 0 0 0 0 0 1 0 0 0 0 0 0 0 0 0 0 0 0 0 0 0 0 0.92539826545892334142 0 0 0 0 0 0 0 0 0 0 0 0 0 0 0 
1 0 0 1 0 0 0 0 1 0 0 1 0 0 0 0 0 0 0 0 0 0 1 0 0 0 0 0 0 0 0 0 0 0 0 0 0 0 0 0.87907166009273252083 0 0 0 0 0 0 0 0 0 0 0 0 0 0 0 
1 0 0 1 0 0 0 0 1 0 0 1 0 0 0 0 0 0 0 0 0 0 1 0 0 0 0 0 0 0 0 0 0 0 0 0 0 0 0 0.85726875588909012826 0 0 0 0 0 0 0 0 0 0 0 0 0 0 0 
1 0 0 1 0 0 0 0 1 0 0 1 0 0 0 0 0 0 0 0 0 0 1 0 0 0 0 0 0 0 0 0 0 0 0 0 0 0 0 0.83671375823888161083 0 0 0 0 0 0 0 0 0 0 0 0 0 0 0 
1 0 0 1 0 0 0 0 1 0 0 1 0 0 0 0 0 0 0 0 0 0 1 0 0 0 0 0 0 0 0 0 0 0 0 0 0 0 0 0.82632700630212518877 0 0 0 0 0 0 0 0 0 0 0 0 0 0 0 
1 0 0 1 0 0 0 0 1 0 0 1 0 0 0 0 0 0 0 0 0 0 1 0 0 0 0 0 0 0 0 0 0 0 0 0 0 0 0 0.90825531543744686402 0 0 0 0 0 0 0 0 0 0 0 0 0 0 0 
1 0 0 1 0 0 0 0 1 0 0 1 0 0 0 0 0 0 0 0 0 0 1 0 0 0 0 0 0 0 0 0 0 0 0 0 0 0 0 0.96222813440449594946 0 0 0 0 0 0 0 0 0 0 0 0 0 0 0 
1 0 0 1 0 0 0 0 1 0 0 1 0 0 0 0 0 0 0 0 0 0 1 0 0 0 0 0 0 0 0 0 0 0 0 0 0 0 0 0.97687635250610160842 0 0 0 0 0 0 0 0 0 0 0 0 0 0 0 
1 0 0 1 0 0 0 0 1 0 0 1 0 0 0 0 0 0 0 0 0 0 1 0 0 0 0 0 0 0 0 0 0 0 0 0 0 0 0 0.99299349675116788116 0 0 0 0 0 0 0 0 0 0 0 0 0 0 0 
1 0 0 1 0 0 0 0 1 0 0 1 0 0 0 0 0 0 0 0 0 0 1 0 0 0 0 0 0 0 0 0 0 0 0 0 0 0 0 0.86373267011628163115 0 0 0 0 0 0 0 0 0 0 0 0 0 0 0 
1 0 0 1 0 0 0 0 1 0 0 1 0 0 0 0 0 0 0 0 0 0 1 0 0 0 0 0 0 0 0 0 0 0 0 0 0 0 0 0.93729058520228125673 0 0 0 0 0 0 0 0 0 0 0 0 0 0 0 
1 0 0 1 0 0 0 0 1 0 0 1 0 0 0 0 0 0 0 0 0 0 1 0 0 0 0 0 0 0 0 0 0 0 0 0 0 0 0 0.97027147030569738106 0 0 0 0 0 0 0 0 0 0 0 0 0 0 0 
1 0 0 1 0 0 0 0 1 0 0 1 0 0 0 0 0 0 0 0 0 0 1 0 0 0 0 0 0 0 0 0 0 0 0 0 0 0 0 0.89291370613665566047 0 0 0 0 0 0 0 0 0 0 0 0 0 0 0 
1 0 0 1 0 0 0 0 1 0 0 1 0 0 0 0 0 0 0 0 0 0 1 0 0 0 0 0 0 0 0 0 0 0 0 0 0 0 0 0.9465292824328040977 0 0 0 0 0 0 0 0 0 0 0 0 0 0 0 
1 0 0 1 0 0 0 0 1 0 0 1 0 0 0 0 0 0 0 0 0 0 1 0 0 0 0 0 0 0 0 0 0 0 0 0 0 0 0 0.90348358582846044484 0 0 0 0 0 0 0 0 0 0 0 0 0 0 0 
1 0 0 1 0 0 0 0 1 0 0 1 0 0 0 0 0 0 0 0 0 0 1 0 0 0 0 0 0 0 0 0 0 0 0 0 0 0 0 0.8483338707665477596 0 0 0 0 0 0 0 0 0 0 0 0 0 0 0 
1 0 0 1 0 0 0 0 1 0 0 1 0 0 0 0 0 0 0 0 0 0 1 0 0 0 0 0 0 0 0 0 0 0 0 0 0 0 0 0.92635074679233520012 0 0 0 0 0 0 0 0 0 0 0 0 0 0 0 
1 0 0 1 0 0 0 0 1 0 0 1 0 0 0 0 0 0 0 0 0 0 1 0 0 0 0 0 0 0 0 0 0 0 0 0 0 0 0 0.88086391247379547398 0 0 0 0 0 0 0 0 0 0 0 0 0 0 0 
1 0 0 1 0 0 0 0 1 0 0 1 0 0 0 0 0 0 0 0 0 0 1 0 0 0 0 0 0 0 0 0 0 0 0 0 0 0 0 0.85889597534922978994 0 0 0 0 0 0 0 0 0 0 0 0 0 0 0 
1 0 0 1 0 0 0 0 1 0 0 1 0 0 0 0 0 0 0 0 0 0 1 0 0 0 0 0 0 0 0 0 0 0 0 0 0 0 0 0.83236756857800475728 0 0 0 0 0 0 0 0 0 0 0 0 0 0 0 
1 0 0 1 0 0 0 0 1 0 0 1 0 0 0 0 0 0 0 0 0 0 1 0 0 0 0 0 0 0 0 0 0 0 0 0 0 0 0 0.82881786662896661522 0 0 0 0 0 0 0 0 0 0 0 0 0 0 0 
1 0 0 1 0 0 0 0 1 0 0 1 0 0 0 0 0 0 0 0 0 0 1 0 0 0 0 0 0 0 0 0 0 0 0 0 0 0 0 0.91791972001960231431 0 0 0 0 0 0 0 0 0 0 0 0 0 0 0 
1 0 0 1 0 0 0 0 1 0 0 1 0 0 0 0 0 0 0 0 0 0 1 0 0 0 0 0 0 0 0 0 0 0 0 0 0 0 0 0.9588914213089043681 0 0 0 0 0 0 0 0 0 0 0 0 0 0 0 
1 0 0 1 0 0 0 0 1 0 0 1 0 0 0 0 0 0 0 0 0 0 1 0 0 0 0 0 0 0 0 0 0 0 0 0 0 0 0 0.9842801747603242557 0 0 0 0 0 0 0 0 0 0 0 0 0 0 0 
1 0 0 1 0 0 0 0 1 0 0 1 0 0 0 0 0 0 0 0 0 0 1 0 0 0 0 0 0 0 0 0 0 0 0 0 0 0 0 0.99460231949573152388 0 0 0 0 0 0 0 0 0 0 0 0 0 0 0 
1 0 0 1 0 0 0 0 1 0 0 1 0 0 0 0 0 0 0 0 0 0 1 0 0 0 0 0 0 0 0 0 0 0 0 0 0 0 0 0.86941122614702714966 0 0 0 0 0 0 0 0 0 0 0 0 0 0 0 
1 0 0 1 0 0 0 0 1 0 0 1 0 0 0 0 0 0 0 0 0 0 1 0 0 0 0 0 0 0 0 0 0 0 0 0 0 0 0 0.93605230435773056907 0 0 0 0 0 0 0 0 0 0 0 0 0 0 0 
1 0 0 1 0 0 0 0 1 0 0 1 0 0 0 0 0 0 0 0 0 0 1 0 0 0 0 0 0 0 0 0 0 0 0 0 0 0 0 0.96848964086350708413 0 0 0 0 0 0 0 0 0 0 0 0 0 0 0 
1 0 0 1 0 0 0 0 1 0 0 1 0 0 0 0 0 0 0 0 0 0 1 0 0 0 0 0 0 0 0 0 0 0 0 0 0 0 0 0.89266329900059815383 0 0 0 0 0 0 0 0 0 0 0 0 0 0 0 
1 0 0 1 0 0 0 0 1 0 0 1 0 0 0 0 0 0 0 0 0 0 1 0 0 0 0 0 0 0 0 0 0 0 0 0 0 0 0 0.94082517454603487028 0 0 0 0 0 0 0 0 0 0 0 0 0 0 0 
1 0 0 1 0 0 0 0 1 0 0 1 0 0 0 0 0 0 0 0 0 0 1 0 0 0 0 0 0 0 0 0 0 0 0 0 0 0 0 0.9036456980194221833 0 0 0 0 0 0 0 0 0 0 0 0 0 0 0 
1 0 0 1 0 0 0 0 1 0 0 1 0 0 0 0 0 0 0 0 0 0 1 0 0 0 0 0 0 0 0 0 0 0 0 0 0 0 0 0.85133174957604207389 0 0 0 0 0 0 0 0 0 0 0 0 0 0 0 
1 0 0 1 0 0 0 0 1 0 0 1 0 0 0 0 0 0 0 0 0 0 1 0 0 0 0 0 0 0 0 0 0 0 0 0 0 0 0 0.92102543140289994117 0 0 0 0 0 0 0 0 0 0 0 0 0 0 0 
1 0 0 1 0 0 0 0 1 0 0 1 0 0 0 0 0 0 0 0 0 0 1 0 0 0 0 0 0 0 0 0 0 0 0 0 0 0 0 0.8855376947772218843 0 0 0 0 0 0 0 0 0 0 0 0 0 0 0 
1 0 0 1 0 0 0 0 1 0 0 1 0 0 0 0 0 0 0 0 0 0 1 0 0 0 0 0 0 0 0 0 0 0 0 0 0 0 0 0.85901522115142170399 0 0 0 0 0 0 0 0 0 0 0 0 0 0 0 
1 0 0 1 0 0 0 0 1 0 0 1 0 0 0 0 0 0 0 0 0 0 1 0 0 0 0 0 0 0 0 0 0 0 0 0 0 0 0 0.83026357536277684002 0 0 0 0 0 0 0 0 0 0 0 0 0 0 0 
1 0 0 1 0 0 0 0 1 0 0 1 0 0 0 0 0 0 0 0 0 0 1 0 0 0 0 0 0 0 0 0 0 0 0 0 0 0 0 0.82002698507075855172 0 0 0 0 0 0 0 0 0 0 0 0 0 0 0 
1 0 0 1 0 0 0 0 1 0 0 1 0 0 0 0 0 0 0 0 0 0 1 0 0 0 0 0 0 0 0 0 0 0 0 0 0 0 0 0.91636830538155733539 0 0 0 0 0 0 0 0 0 0 0 0 0 0 0 
1 0 0 1 0 0 0 0 1 0 0 1 0 0 0 0 0 0 0 0 0 0 1 0 0 0 0 0 0 0 0 0 0 0 0 0 0 0 0 0.95355269268054410059 0 0 0 0 0 0 0 0 0 0 0 0 0 0 0 
1 0 0 1 0 0 0 0 1 0 0 1 0 0 0 0 0 0 0 0 0 0 1 0 0 0 0 0 0 0 0 0 0 0 0 0 0 0 0 0.98486072747081931933 0 0 0 0 0 0 0 0 0 0 0 0 0 0 0 
1 0 0 1 0 0 0 0 1 0 0 1 0 0 0 0 0 0 0 0 0 0 1 0 0 0 0 0 0 0 0 0 0 0 0 0 0 0 0 0.9900155696918147008 0 0 0 0 0 0 0 0 0 0 0 0 0 0 0 
1 0 0 1 0 0 0 0 1 0 0 1 0 0 0 0 0 0 0 0 0 0 1 0 0 0 0 0 0 0 0 0 0 0 0 0 0 0 0 0.8711979896887119823 0 0 0 0 0 0 0 0 0 0 0 0 0 0 0 
1 0 0 1 0 0 0 0 1 0 0 1 0 0 0 0 0 0 0 0 0 0 1 0 0 0 0 0 0 0 0 0 0 0 0 0 0 0 0 0.93162017123588092282 0 0 0 0 0 0 0 0 0 0 0 0 0 0 0 
1 0 0 1 0 0 0 0 1 0 0 1 0 0 0 0 0 0 0 0 0 0 1 0 0 0 0 0 0 0 0 0 0 0 0 0 0 0 0 0.88787343397896401065 0 0 0 0 0 0 0 0 0 0 0 0 0 0 0 
1 0 0 1 0 0 0 0 1 0 0 1 0 0 0 0 0 0 0 0 0 0 1 0 0 0 0 0 0 0 0 0 0 0 0 0 0 0 0 0.84331245224019757423 0 0 0 0 0 0 0 0 0 0 0 0 0 0 0 
1 0 0 1 0 0 0 0 1 0 0 1 0 0 0 0 0 0 0 0 0 0 1 0 0 0 0 0 0 0 0 0 0 0 0 0 0 0 0 0.97393394248944398228 0 0 0 0 0 0 0 0 0 0 0 0 0 0 0 
1 0 0 1 0 0 0 0 1 0 0 1 0 0 0 0 0 0 0 0 0 0 1 0 0 0 0 0 0 0 0 0 0 0 0 0 0 0 0 0.95028152623131245669 0 0 0 0 0 0 0 0 0 0 0 0 0 0 0 
1 0 0 1 0 0 0 0 1 0 0 1 0 0 0 0 0 0 0 0 0 0 1 0 0 0 0 0 0 0 0 0 0 0 0 0 0 0 0 0.89528895432824173728 0 0 0 0 0 0 0 0 0 0 0 0 0 0 0 
1 0 0 1 0 0 0 0 1 0 0 1 0 0 0 0 0 0 0 0 0 0 1 0 0 0 0 0 0 0 0 0 0 0 0 0 0 0 0 0.92934224626217754039 0 0 0 0 0 0 0 0 0 0 0 0 0 0 0 
1 0 0 1 0 0 0 0 1 0 0 1 0 0 0 0 0 0 0 0 0 0 1 0 0 0 0 0 0 0 0 0 0 0 0 0 0 0 0 0.87384691101899403254 0 0 0 0 0 0 0 0 0 0 0 0 0 0 0 
1 0 0 1 0 0 0 0 1 0 0 1 0 0 0 0 0 0 0 0 0 0 1 0 0 0 0 0 0 0 0 0 0 0 0 0 0 0 0 0.85070306475782442313 0 0 0 0 0 0 0 0 0 0 0 0 0 0 0 
1 0 0 1 0 0 0 0 1 0 0 1 0 0 0 0 0 0 0 0 0 0 1 0 0 0 0 0 0 0 0 0 0 0 0 0 0 0 0 0.83927635727277860589 0 0 0 0 0 0 0 0 0 0 0 0 0 0 0 
1 0 0 1 0 0 0 0 1 0 0 1 0 0 0 0 0 0 0 0 0 0 1 0 0 0 0 0 0 0 0 0 0 0 0 0 0 0 0 0.91636396590758861791 0 0 0 0 0 0 0 0 0 0 0 0 0 0 0 
1 0 0 1 0 0 0 0 1 0 0 1 0 0 0 0 0 0 0 0 0 0 1 0 0 0 0 0 0 0 0 0 0 0 0 0 0 0 0 0.98625631015091430598 0 0 0 0 0 0 0 0 0 0 0 0 0 0 0 
1 0 0 1 0 0 0 0 1 0 0 1 0 0 0 0 0 0 0 0 0 0 1 0 0 0 0 0 0 0 0 0 0 0 0 0 0 0 0 0.87207266335785349476 0 0 0 0 0 0 0 0 0 0 0 0 0 0 0 
1 0 0 1 0 0 0 0 1 0 0 1 0 0 0 0 0 0 0 0 0 0 1 0 0 0 0 0 0 0 0 0 0 0 0 0 0 0 0 0.82095042873177459519 0 0 0 0 0 0 0 0 0 0 0 0 0 0 0 
1 0 0 1 0 0 0 0 1 0 0 1 0 0 0 0 0 0 0 0 0 0 1 0 0 0 0 0 0 0 0 0 0 0 0 0 0 0 0 0.91130633303334906969 0 0 0 0 0 0 0 0 0 0 0 0 0 0 0 
1 0 0 1 0 0 0 0 1 0 0 1 0 0 0 0 0 0 0 0 0 0 1 0 0 0 0 0 0 0 0 0 0 0 0 0 0 0 0 0.95206178047385703334 0 0 0 0 0 0 0 0 0 0 0 0 0 0 0 
1 0 0 1 0 0 0 0 1 0 0 1 0 0 0 0 0 0 0 0 0 0 1 0 0 0 0 0 0 0 0 0 0 0 0 0 0 0 0 0.97884279282058961336 0 0 0 0 0 0 0 0 0 0 0 0 0 0 0 
1 0 0 1 0 0 0 0 1 0 0 1 0 0 0 0 0 0 0 0 0 0 1 0 0 0 0 0 0 0 0 0 0 0 0 0 0 0 0 0.9875232839725471834 0 0 0 0 0 0 0 0 0 0 0 0 0 0 0 
1 0 0 1 0 0 0 0 1 0 0 1 0 0 0 0 0 0 0 0 0 0 1 0 0 0 0 0 0 0 0 0 0 0 0 0 0 0 0 0.86651651871099921731 0 0 0 0 0 0 0 0 0 0 0 0 0 0 0 
1 0 0 1 0 0 0 0 1 0 0 1 0 0 0 0 0 0 0 0 0 0 1 0 0 0 0 0 0 0 0 0 0 0 0 0 0 0 0 0.93044940187300562151 0 0 0 0 0 0 0 0 0 0 0 0 0 0 0 
1 0 0 1 0 0 0 0 1 0 0 1 0 0 0 0 0 0 0 0 0 0 1 0 0 0 0 0 0 0 0 0 0 0 0 0 0 0 0 0.97260456293277186557 0 0 0 0 0 0 0 0 0 0 0 0 0 0 0 
1 0 0 1 0 0 0 0 1 0 0 1 0 0 0 0 0 0 0 0 0 0 1 0 0 0 0 0 0 0 0 0 0 0 0 0 0 0 0 0.88773002702469450131 0 0 0 0 0 0 0 0 0 0 0 0 0 0 0 
1 0 0 1 0 0 0 0 1 0 0 1 0 0 0 0 0 0 0 0 0 0 1 0 0 0 0 0 0 0 0 0 0 0 0 0 0 0 0 0.9490901736252373988 0 0 0 0 0 0 0 0 0 0 0 0 0 0 0 
1 0 0 1 0 0 0 0 1 0 0 1 0 0 0 0 0 0 0 0 0 0 1 0 0 0 0 0 0 0 0 0 0 0 0 0 0 0 0 0.8982334918916301536 0 0 0 0 0 0 0 0 0 0 0 0 0 0 0 
1 0 0 1 0 0 0 0 1 0 0 1 0 0 0 0 0 0 0 0 0 0 1 0 0 0 0 0 0 0 0 0 0 0 0 0 0 0 0 0.84320378698014142316 0 0 0 0 0 0 0 0 0 0 0 0 0 0 0 
1 0 0 1 0 0 0 0 1 0 0 1 0 0 0 0 0 0 0 0 0 0 1 0 0 0 0 0 0 0 0 0 0 0 0 0 0 0 0 0.92783789777165714963 0 0 0 0 0 0 0 0 0 0 0 0 0 0 0 
1 0 0 1 0 0 0 0 1 0 0 1 0 0 0 0 0 0 0 0 0 0 1 0 0 0 0 0 0 0 0 0 0 0 0 0 0 0 0 0.87515390789025560014 0 0 0 0 0 0 0 0 0 0 0 0 0 0 0 
1 0 0 1 0 0 0 0 1 0 0 1 0 0 0 0 0 0 0 0 0 0 1 0 0 0 0 0 0 0 0 0 0 0 0 0 0 0 0 0.85362159857460950807 0 0 0 0 0 0 0 0 0 0 0 0 0 0 0 
1 0 0 1 0 0 0 0 1 0 0 1 0 0 0 0 0 0 0 0 0 0 1 0 0 0 0 0 0 0 0 0 0 0 0 0 0 0 0 0.83802280271678031287 0 0 0 0 0 0 0 0 0 0 0 0 0 0 0 
1 0 0 1 0 0 0 0 1 0 0 1 0 0 0 0 0 0 0 0 0 0 1 0 0 0 0 0 0 0 0 0 0 0 0 0 0 0 0 0.82613450849687963817 0 0 0 0 0 0 0 0 0 0 0 0 0 0 0 
1 0 0 1 0 0 0 0 1 0 0 1 0 0 0 0 0 0 0 0 0 0 1 0 0 0 0 0 0 0 0 0 0 0 0 0 0 0 0 0.91071381853019417463 0 0 0 0 0 0 0 0 0 0 0 0 0 0 0 
1 0 0 1 0 0 0 0 1 0 0 1 0 0 0 0 0 0 0 0 0 0 1 0 0 0 0 0 0 0 0 0 0 0 0 0 0 0 0 0.95986552143379832991 0 0 0 0 0 0 0 0 0 0 0 0 0 0 0 
1 0 0 1 0 0 0 0 1 0 0 1 0 0 0 0 0 0 0 0 0 0 1 0 0 0 0 0 0 0 0 0 0 0 0 0 0 0 0 0.97949357912061751907 0 0 0 0 0 0 0 0 0 0 0 0 0 0 0 
1 0 0 1 0 0 0 0 1 0 0 1 0 0 0 0 0 0 0 0 0 0 1 0 0 0 0 0 0 0 0 0 0 0 0 0 0 0 0 0.99418416621578586945 0 0 0 0 0 0 0 0 0 0 0 0 0 0 0 
1 0 0 1 0 0 0 0 1 0 0 1 0 0 0 0 0 0 0 0 0 0 1 0 0 0 0 0 0 0 0 0 0 0 0 0 0 0 0 0.86628599128928374107 0 0 0 0 0 0 0 0 0 0 0 0 0 0 0 
1 0 0 1 0 0 0 0 1 0 0 1 0 0 0 0 0 0 0 0 0 0 1 0 0 0 0 0 0 0 0 0 0 0 0 0 0 0 0 0.93711544791668111021 0 0 0 0 0 0 0 0 0 0 0 0 0 0 0 
1 0 0 1 0 0 0 0 1 0 0 1 0 0 0 0 0 0 0 0 0 0 1 0 0 0 0 0 0 0 0 0 0 0 0 0 0 0 0 0.89302497248237577843 0 0 0 0 0 0 0 0 0 0 0 0 0 0 0 
1 0 0 1 0 0 0 0 1 0 0 1 0 0 0 0 0 0 0 0 0 0 1 0 0 0 0 0 0 0 0 0 0 0 0 0 0 0 0 0.84844303585717306682 0 0 0 0 0 0 0 0 0 0 0 0 0 0 0 
1 0 0 1 0 0 0 0 1 0 0 1 0 0 0 0 0 0 0 0 0 0 1 0 0 0 0 0 0 0 0 0 0 0 0 0 0 0 0 0.96428491304353203262 0 0 0 0 0 0 0 0 0 0 0 0 0 0 0 
1 0 0 1 0 0 0 0 1 0 0 1 0 0 0 0 0 0 0 0 0 0 1 0 0 0 0 0 0 0 0 0 0 0 0 0 0 0 0 0.94483671831893001336 0 0 0 0 0 0 0 0 0 0 0 0 0 0 0 
1 0 0 1 0 0 0 0 1 0 0 1 0 0 0 0 0 0 0 0 0 0 1 0 0 0 0 0 0 0 0 0 0 0 0 0 0 0 0 0.90655484185676515896 0 0 0 0 0 0 0 0 0 0 0 0 0 0 0 
1 0 0 1 0 0 0 0 1 0 0 1 0 0 0 0 0 0 0 0 0 0 1 0 0 0 0 0 0 0 0 0 0 0 0 0 0 0 0 0.91794639102184760748 0 0 0 0 0 0 0 0 0 0 0 0 0 0 0 
1 0 0 1 0 0 0 0 1 0 0 1 0 0 0 0 0 0 0 0 0 0 1 0 0 0 0 0 0 0 0 0 0 0 0 0 0 0 0 0.88243098766328165183 0 0 0 0 0 0 0 0 0 0 0 0 0 0 0 
1 0 0 1 0 0 0 0 1 0 0 1 0 0 0 0 0 0 0 0 0 0 1 0 0 0 0 0 0 0 0 0 0 0 0 0 0 0 0 0.8618975528144939835 0 0 0 0 0 0 0 0 0 0 0 0 0 0 0 
1 0 0 1 0 0 0 0 1 0 0 1 0 0 0 0 0 0 0 0 0 0 1 0 0 0 0 0 0 0 0 0 0 0 0 0 0 0 0 0.83426017611444158728 0 0 0 0 0 0 0 0 0 0 0 0 0 0 0 
1 0 0 1 0 0 0 0 1 0 0 1 0 0 0 0 0 0 0 0 0 0 1 0 0 0 0 0 0 0 0 0 0 0 0 0 0 0 0 0.91549821104461426291 0 0 0 0 0 0 0 0 0 0 0 0 0 0 0 
1 0 0 1 0 0 0 0 1 0 0 1 0 0 0 0 0 0 0 0 0 0 1 0 0 0 0 0 0 0 0 0 0 0 0 0 0 0 0 0.9545808132790021272 0 0 0 0 0 0 0 0 0 0 0 0 0 0 0 
1 0 0 1 0 0 0 0 1 0 0 1 0 0 0 0 0 0 0 0 0 0 1 0 0 0 0 0 0 0 0 0 0 0 0 0 0 0 0 0.98446606169746198045 0 0 0 0 0 0 0 0 0 0 0 0 0 0 0 
1 0 0 1 0 0 0 0 1 0 0 1 0 0 0 0 0 0 0 0 0 0 1 0 0 0 0 0 0 0 0 0 0 0 0 0 0 0 0 0.87175232865425889006 0 0 0 0 0 0 0 0 0 0 0 0 0 0 0 
1 0 0 1 0 0 0 0 1 0 0 1 0 0 0 0 0 0 0 0 0 0 1 0 0 0 0 0 0 0 0 0 0 0 0 0 0 0 0 0.89825348708830998756 0 0 0 0 0 0 0 0 0 0 0 0 0 0 0 
1 0 0 1 0 0 0 0 1 0 0 1 0 0 0 0 0 0 0 0 0 0 1 0 0 0 0 0 0 0 0 0 0 0 0 0 0 0 0 0.92766895875132582283 0 0 0 0 0 0 0 0 0 0 0 0 0 0 0 
1 0 0 1 0 0 0 0 1 0 0 1 0 0 0 0 0 0 0 0 0 0 1 0 0 0 0 0 0 0 0 0 0 0 0 0 0 0 0 0.87539597927525814036 0 0 0 0 0 0 0 0 0 0 0 0 0 0 0 
1 0 0 1 0 0 0 0 1 0 0 1 0 0 0 0 0 0 0 0 0 0 1 0 0 0 0 0 0 0 0 0 0 0 0 0 0 0 0 0.85364418810227638001 0 0 0 0 0 0 0 0 0 0 0 0 0 0 0 
1 0 0 1 0 0 0 0 1 0 0 1 0 0 0 0 0 0 0 0 0 0 1 0 0 0 0 0 0 0 0 0 0 0 0 0 0 0 0 0.93451719241784081404 0 0 0 0 0 0 0 0 0 0 0 0 0 0 0 
1 0 0 1 0 0 0 0 1 0 0 1 0 0 0 0 0 0 0 0 0 0 1 0 0 0 0 0 0 0 0 0 0 0 0 0 0 0 0 0.89028663097166005347 0 0 0 0 0 0 0 0 0 0 0 0 0 0 0 
1 0 0 1 0 0 0 0 1 0 0 1 0 0 0 0 0 0 0 0 0 0 1 0 0 0 0 0 0 0 0 0 0 0 0 0 0 0 0 0.84570769369739018373 0 0 0 0 0 0 0 0 0 0 0 0 0 0 0 
1 0 0 1 0 0 0 0 1 0 0 1 0 0 0 0 0 0 0 0 0 0 1 0 0 0 0 0 0 0 0 0 0 0 0 0 0 0 0 0.82328090535676401451 0 0 0 0 0 0 0 0 0 0 0 0 0 0 0 
1 0 0 1 0 0 0 0 1 0 0 1 0 0 0 0 0 0 0 0 0 0 1 0 0 0 0 0 0 0 0 0 0 0 0 0 0 0 0 0.91121732223970264286 0 0 0 0 0 0 0 0 0 0 0 0 0 0 0 
1 0 0 1 0 0 0 0 1 0 0 1 0 0 0 0 0 0 0 0 0 0 1 0 0 0 0 0 0 0 0 0 0 0 0 0 0 0 0 0.95542532982331040969 0 0 0 0 0 0 0 0 0 0 0 0 0 0 0 
1 0 0 1 0 0 0 0 1 0 0 1 0 0 0 0 0 0 0 0 0 0 1 0 0 0 0 0 0 0 0 0 0 0 0 0 0 0 0 0.97841103278880681149 0 0 0 0 0 0 0 0 0 0 0 0 0 0 0 
1 0 0 1 0 0 0 0 1 0 0 1 0 0 0 0 0 0 0 0 0 0 1 0 0 0 0 0 0 0 0 0 0 0 0 0 0 0 0 0.98864176822335292361 0 0 0 0 0 0 0 0 0 0 0 0 0 0 0 
1 0 0 1 0 0 0 0 1 0 0 1 0 0 0 0 0 0 0 0 0 0 1 0 0 0 0 0 0 0 0 0 0 0 0 0 0 0 0 0.86631560376018534875 0 0 0 0 0 0 0 0 0 0 0 0 0 0 0 
1 0 0 1 0 0 0 0 1 0 0 1 0 0 0 0 0 0 0 0 0 0 1 0 0 0 0 0 0 0 0 0 0 0 0 0 0 0 0 0.93319649727879094847 0 0 0 0 0 0 0 0 0 0 0 0 0 0 0 
1 0 0 1 0 0 0 0 1 0 0 1 0 0 0 0 0 0 0 0 0 0 1 0 0 0 0 0 0 0 0 0 0 0 0 0 0 0 0 0.96773433497903260658 0 0 0 0 0 0 0 0 0 0 0 0 0 0 0 
1 0 0 1 0 0 0 0 1 0 0 1 0 0 0 0 0 0 0 0 0 0 1 0 0 0 0 0 0 0 0 0 0 0 0 0 0 0 0 0.88513758479681570179 0 0 0 0 0 0 0 0 0 0 0 0 0 0 0 
1 0 0 1 0 0 0 0 1 0 0 1 0 0 0 0 0 0 0 0 0 0 1 0 0 0 0 0 0 0 0 0 0 0 0 0 0 0 0 0.94432142967208521078 0 0 0 0 0 0 0 0 0 0 0 0 0 0 0 
1 0 0 1 0 0 0 0 1 0 0 1 0 0 0 0 0 0 0 0 0 0 1 0 0 0 0 0 0 0 0 0 0 0 0 0 0 0 0 0.90523764811346030257 0 0 0 0 0 0 0 0 0 0 0 0 0 0 0 
1 0 0 1 0 0 0 0 1 0 0 1 0 0 0 0 0 0 0 0 0 0 1 0 0 0 0 0 0 0 0 0 0 0 0 0 0 0 0 0.84460736102600264541 0 0 0 0 0 0 0 0 0 0 0 0 0 0 0 
1 0 0 1 0 0 0 0 1 0 0 1 0 0 0 0 0 0 0 0 0 0 1 0 0 0 0 0 0 0 0 0 0 0 0 0 0 0 0 0.92063777880882036175 0 0 0 0 0 0 0 0 0 0 0 0 0 0 0 
1 0 0 1 0 0 0 0 1 0 0 1 0 0 0 0 0 0 0 0 0 0 1 0 0 0 0 0 0 0 0 0 0 0 0 0 0 0 0 0.88247384029023545615 0 0 0 0 0 0 0 0 0 0 0 0 0 0 0 
1 0 0 1 0 0 0 0 1 0 0 1 0 0 0 0 0 0 0 0 0 0 1 0 0 0 0 0 0 0 0 0 0 0 0 0 0 0 0 0.86055554346815366085 0 0 0 0 0 0 0 0 0 0 0 0 0 0 0 
1 0 0 1 0 0 0 0 1 0 0 1 0 0 0 0 0 0 0 0 0 0 1 0 0 0 0 0 0 0 0 0 0 0 0 0 0 0 0 0.83346914131515015267 0 0 0 0 0 0 0 0 0 0 0 0 0 0 0 
1 0 0 1 0 0 0 0 1 0 0 1 0 0 0 0 0 0 0 0 0 0 1 0 0 0 0 0 0 0 0 0 0 0 0 0 0 0 0 0.82508460020444107652 0 0 0 0 0 0 0 0 0 0 0 0 0 0 0 
1 0 0 1 0 0 0 0 1 0 0 1 0 0 0 0 0 0 0 0 0 0 1 0 0 0 0 0 0 0 0 0 0 0 0 0 0 0 0 0.9101829216520673782 0 0 0 0 0 0 0 0 0 0 0 0 0 0 0 
1 0 0 1 0 0 0 0 1 0 0 1 0 0 0 0 0 0 0 0 0 0 1 0 0 0 0 0 0 0 0 0 0 0 0 0 0 0 0 0.9603010051872997721 0 0 0 0 0 0 0 0 0 0 0 0 0 0 0 
1 0 0 1 0 0 0 0 1 0 0 1 0 0 0 0 0 0 0 0 0 0 1 0 0 0 0 0 0 0 0 0 0 0 0 0 0 0 0 0.97888598290556672055 0 0 0 0 0 0 0 0 0 0 0 0 0 0 0 
1 0 0 1 0 0 0 0 1 0 0 1 0 0 0 0 0 0 0 0 0 0 1 0 0 0 0 0 0 0 0 0 0 0 0 0 0 0 0 0.99070359507670757715 0 0 0 0 0 0 0 0 0 0 0 0 0 0 0 
1 0 0 1 0 0 0 0 1 0 0 1 0 0 0 0 0 0 0 0 0 0 1 0 0 0 0 0 0 0 0 0 0 0 0 0 0 0 0 0.8656765599149526258 0 0 0 0 0 0 0 0 0 0 0 0 0 0 0 
1 0 0 1 0 0 0 0 1 0 0 1 0 0 0 0 0 0 0 0 0 0 1 0 0 0 0 0 0 0 0 0 0 0 0 0 0 0 0 0.93399237178839544793 0 0 0 0 0 0 0 0 0 0 0 0 0 0 0 
1 0 0 1 0 0 0 0 1 0 0 1 0 0 0 0 0 0 0 0 0 0 1 0 0 0 0 0 0 0 0 0 0 0 0 0 0 0 0 0.88937188224369356782 0 0 0 0 0 0 0 0 0 0 0 0 0 0 0 
1 0 0 1 0 0 0 0 1 0 0 1 0 0 0 0 0 0 0 0 0 0 1 0 0 0 0 0 0 0 0 0 0 0 0 0 0 0 0 0.84481752033859791595 0 0 0 0 0 0 0 0 0 0 0 0 0 0 0 
1 0 0 1 0 0 0 0 1 0 0 1 0 0 0 0 0 0 0 0 0 0 1 0 0 0 0 0 0 0 0 0 0 0 0 0 0 0 0 0.96693760129370942558 0 0 0 0 0 0 0 0 0 0 0 0 0 0 0 
1 0 0 1 0 0 0 0 1 0 0 1 0 0 0 0 0 0 0 0 0 0 1 0 0 0 0 0 0 0 0 0 0 0 0 0 0 0 0 0.94343051807518762963 0 0 0 0 0 0 0 0 0 0 0 0 0 0 0 
1 0 0 1 0 0 0 0 1 0 0 1 0 0 0 0 0 0 0 0 0 0 1 0 0 0 0 0 0 0 0 0 0 0 0 0 0 0 0 0.90616048121711878505 0 0 0 0 0 0 0 0 0 0 0 0 0 0 0 
1 0 0 1 0 0 0 0 1 0 0 1 0 0 0 0 0 0 0 0 0 0 1 0 0 0 0 0 0 0 0 0 0 0 0 0 0 0 0 0.91939954368317322597 0 0 0 0 0 0 0 0 0 0 0 0 0 0 0 
1 0 0 1 0 0 0 0 1 0 0 1 0 0 0 0 0 0 0 0 0 0 1 0 0 0 0 0 0 0 0 0 0 0 0 0 0 0 0 0.88064151833589143781 0 0 0 0 0 0 0 0 0 0 0 0 0 0 0 
1 0 0 1 0 0 0 0 1 0 0 1 0 0 0 0 0 0 0 0 0 0 1 0 0 0 0 0 0 0 0 0 0 0 0 0 0 0 0 0.86157066187809461244 0 0 0 0 0 0 0 0 0 0 0 0 0 0 0 
1 0 0 1 0 0 0 0 1 0 0 1 0 0 0 0 0 0 0 0 0 0 1 0 0 0 0 0 0 0 0 0 0 0 0 0 0 0 0 0.83276319831518152981 0 0 0 0 0 0 0 0 0 0 0 0 0 0 0 
1 0 0 1 0 0 0 0 1 0 0 1 0 0 0 0 0 0 0 0 0 0 1 0 0 0 0 0 0 0 0 0 0 0 0 0 0 0 0 0.98718549305291336537 0 0 0 0 0 0 0 0 0 0 0 0 0 0 0 
1 0 0 1 0 0 0 0 1 0 0 1 0 0 0 0 0 0 0 0 0 0 1 0 0 0 0 0 0 0 0 0 0 0 0 0 0 0 0 0.9005252374254560932 0 0 0 0 0 0 0 0 0 0 0 0 0 0 0 
1 0 0 1 0 0 0 0 1 0 0 1 0 0 0 0 0 0 0 0 0 0 1 0 0 0 0 0 0 0 0 0 0 0 0 0 0 0 0 0.92407966084193826628 0 0 0 0 0 0 0 0 0 0 0 0 0 0 0 
1 0 0 1 0 0 0 0 1 0 0 1 0 0 0 0 0 0 0 0 0 0 1 0 0 0 0 0 0 0 0 0 0 0 0 0 0 0 0 0.87767566608006486462 0 0 0 0 0 0 0 0 0 0 0 0 0 0 0 
1 0 0 1 0 0 0 0 1 0 0 1 0 0 0 0 0 0 0 0 0 0 1 0 0 0 0 0 0 0 0 0 0 0 0 0 0 0 0 0.85589056528890694597 0 0 0 0 0 0 0 0 0 0 0 0 0 0 0 
1 0 0 1 0 0 0 0 1 0 0 1 0 0 0 0 0 0 0 0 0 0 1 0 0 0 0 0 0 0 0 0 0 0 0 0 0 0 0 0.93442072702560763364 0 0 0 0 0 0 0 0 0 0 0 0 0 0 0 
1 0 0 1 0 0 0 0 1 0 0 1 0 0 0 0 0 0 0 0 0 0 1 0 0 0 0 0 0 0 0 0 0 0 0 0 0 0 0 0.89016696052501431691 0 0 0 0 0 0 0 0 0 0 0 0 0 0 0 
1 0 0 1 0 0 0 0 1 0 0 1 0 0 0 0 0 0 0 0 0 0 1 0 0 0 0 0 0 0 0 0 0 0 0 0 0 0 0 0.84559609788619016779 0 0 0 0 0 0 0 0 0 0 0 0 0 0 0 
1 0 0 1 0 0 0 0 1 0 0 1 0 0 0 0 0 0 0 0 0 0 1 0 0 0 0 0 0 0 0 0 0 0 0 0 0 0 0 0.96905773566115138706 0 0 0 0 0 0 0 0 0 0 0 0 0 0 0 
1 0 0 1 0 0 0 0 1 0 0 1 0 0 0 0 0 0 0 0 0 0 1 0 0 0 0 0 0 0 0 0 0 0 0 0 0 0 0 0.94558253454238050395 0 0 0 0 0 0 0 0 0 0 0 0 0 0 0 
1 0 0 1 0 0 0 0 1 0 0 1 0 0 0 0 0 0 0 0 0 0 1 0 0 0 0 0 0 0 0 0 0 0 0 0 0 0 0 0.83472861749666893427 0 0 0 0 0 0 0 0 0 0 0 0 0 0 0 
1 0 0 1 0 0 0 0 1 0 0 1 0 0 0 0 0 0 0 0 0 0 1 0 0 0 0 0 0 0 0 0 0 0 0 0 0 0 0 0.96537797966421912133 0 0 0 0 0 0 0 0 0 0 0 0 0 0 0 
1 0 0 1 0 0 0 0 1 0 0 1 0 0 0 0 0 0 0 0 0 0 1 0 0 0 0 0 0 0 0 0 0 0 0 0 0 0 0 0.94198749289737959689 0 0 0 0 0 0 0 0 0 0 0 0 0 0 0 
1 0 0 1 0 0 0 0 1 0 0 1 0 0 0 0 0 0 0 0 0 0 1 0 0 0 0 0 0 0 0 0 0 0 0 0 0 0 0 0.83125555595181610524 0 0 0 0 0 0 0 0 0 0 0 0 0 0 0 
