# Supplementary material for: A Model Analysis of Mechanisms for Radial Microtubular Patterns at Root Hair Initiation Sites
Source: Front Plant Sci. 2016 Oct 28;7:1560. doi: 10.3389/fpls.2016.01560 (PMC5083785; doi:10.3389/fpls.2016.01560)
Supplement: Supplementary file 1 [file DataSheet1.ZIP › auxin_ROP_model/rop.tmodel]

15 # number of reactions in the model
0  # number of division rules in the model
0  # number of cell vector rules in the model


#
# variable	molecule
# ---		---
# 39		auxin
# 40		auxin source marker
# 41 		auxin sink marker
# 42 		active ROP
# 43 		inactive ROP
#

#
# ROP MODEL
#

# ---- ROP model parameter values ----
#
# For ROP simulation shown in Fig2:
#
# a = 0
# D_1 = 0.01
# r = 0.01
# p = 0.01
# b = 0.01
# D_2 = 1.0
# e = 0
# c = 0.1
# k_1 = 0.01
# k_2 = 0.015
#

CreationZero 1 1 1	# creation of active ROP
0.0			# value of parameter a
42     			# index of active ROP

DiffusionSimple 1 1 1	# diffusion of active ROP
1e-2			# value of parameter D_1
42			# index of active ROP

DegradationOne 1 1 1	# degradation of active ROP in all compartments
0.01			# value of parameter r
42			# index of active ROP

DegradationOneBoundary 1 1 1	# degradation of active ROP at boundary
0.01   		       	     	# value of parameter p
42			     	# index of active ROP


CreationZero 1 1 1	# creation of inactive ROP
0.01			# value of parameter b
43			# index of inactive ROP

DiffusionSimple 1 1 1	# diffusion of inactive ROP
1e-0			# value of parameter D_2
43			# index of inactive ROP

DegradationOne 1 1 1	# degradation of inactive ROP
0.00			# value of parameter e
43			# index of inactive ROP


MassAction::General 1 2 1 1	# constant inactivation of ROP
0.1				# value of parameter c
42  			        # index of active ROP
43			        # index of inactive ROP

MassAction::General 1 2 1 1	# constant activation of ROP
0.01				# value of parameter k_1
43 			        # index of inactive ROP
42 			        # index of active ROP

MassAction::GeneralEnzymatic 1 3 1 1 3	# auxin-dependent ROP auto-activation
0.015				     	# value of parameter k_2
43 			        	# index of inactive ROP
42 			        	# index of active ROP
42					# index of active ROP
42					# index of active ROP
39	 	    			# index of auxin


#
# AUXIN GRADIENT MODEL
#

#
# --------- Auxin gradient: parameter values ---------
#
#
# To obtain the auxin gradient shown in Fig 2A:
#
# s_in = 0.25
# s_out = 0.3
# q = 2e-05
# D_a = 5.0
# t = 0
#
#
# To obtain the auxin gradient shown in Fig 2B:
# s_in = 0
# s_out = 0
# q = 0.1
# D_a = 0
# t = 0.11
#
#
# To obtain the auxin gradient shown in Fig 2C:
# s_in = 0
# s_out = 0
# q = 0.1
# D_a = 0
# t = 0.12
#
#
# To obtain the auxin gradient shown in Fig 2D:
# s_in = 0
# s_out = 0
# q = 0.1
# D_a = 0
# t = 0.13
#
#
# Note: If you want to create an template with the auxin gradient to later run to ROP model on,
# make sure that you run the simulation on a template with no initial ROP (e.g. auxin_gradient.init),
# and that the ROP parameters are all set to zero. This is to make sure the resulting template
# with the auxin gradient will start with zero concentration of both active and inactive ROP.
#
#


CreationOne 1 2 1 1		# auxin production at source
0.25	       	       	     	# value of parameter s_in
39				# index of auxin
40				# index of auxin source marker

DegradationTwo 1 2 1 1 		# auxin degradation at sink
0.3 	       	       	     	# value of parameter s_out
39				# index of auxin
41 				# index of auxin sink marker

DegradationOne 1 1 1 		# auxin degradation in all cell compartments
2e-05	       	       	     	# value of parameter q
39				# index of auxin

DiffusionSimple 1 1 1 		# diffusion of auxin between cell compartments
5.0		      	      	# value of parameter D_a
39				# index of auxin

CreationZero 1 1 1		# auxin production in all compartments
0.0		      	      	# value of parameter t
39				# index of auxin
