# Supplementary material for: A Model Analysis of Mechanisms for Radial Microtubular Patterns at Root Hair Initiation Sites
Source: Front Plant Sci. 2016 Oct 28;7:1560. doi: 10.3389/fpls.2016.01560 (PMC5083785; doi:10.3389/fpls.2016.01560)
Supplement: Supplementary file 1 [file DataSheet1.ZIP › auxin_ROP_model/solver.rk5]

RK5Adaptive	# solver to use for intergration
0 20000	# start time, end time
2 100	# format, data points
0.05 1e-5	# max step, error tolerance
