# Supplementary material for: A Model Analysis of Mechanisms for Radial Microtubular Patterns at Root Hair Initiation Sites
Source: Front Plant Sci. 2016 Oct 28;7:1560. doi: 10.3389/fpls.2016.01560 (PMC5083785; doi:10.3389/fpls.2016.01560)
Supplement: Supplementary file 1 [file DataSheet1.ZIP › auxin_ROP_model/README]

 *** INTRODUCTION ***

This a readme file on how to run simulations of the models defined in
the file "rop.tmodel" running on the template provided as
"auxin_gradient.init", together with a numerical solver defined in "solver.rk5".

Hence this readme will provide instructions on

(1) how to access and compile the required tissue software and
(2) specific instructions on how to run the two auxin/PIN simulations.

For questions and further information, please contact henrik.jonsson@slcu.cam.ac.uk.

*** TISSUE SOFTWARE - OVERVIEW ***

Tissue (and its related software organism,
http://dev.thep.lu.se/organism/) is written in c++ and is a software
used to simulate biological models in multicellular systems, where
cell walls and cell wall compartments are included. Several different
reactions and mechanical update rules are defined in the software.
Systems of ordinary differential equations are used to simulate the
dynamics of the system.

*** TISSUE SOFTWARE ***

The software tissue is available through download via Subversion
(https://subversion.apache.org/) from

http://dev.thep.lu.se/tissue/svn/trunk/

[e.g. from a linux/mac/windows cygwin terminal:
'svn co http://dev.thep.lu.se/svn/trunk tissue']

For access to the svn, please send an email to
henrik.jonsson@slcu.cam.ac.uk.

Once downloaded, the software can be compiled using the provided
Makefile. In the "<tissue_root_folder>/src/" directory of your
download, just type 'make', and the software should compile provided
that all dependencies are fulfilled.

After the compilation of the source code has finished, the binary found
at "<tissue_root_folder>/bin/solver" can be used to run tissue simulations.

*** RUNNING A TISSUE SIMULATION ***

The specified output format for this case is vtk (http://www.vtk.org), which can be
visualized using a vtk viewer, e.g. Paraview (http://www.paraview.org).
The result from a tissue simulation is saved in the folder "vtk/" of your
current working directory.

A tissue simulation can be run by entering the following in the terminal

$ tisSim model_file init_file solver_file > data_file

In the above line, the following files/objects are used

tisSim: link to, or filename of simulator binary of tissue, located in <tissue_root_folder>/bin/simulator

model_file: filename of a tissue model file specifying the "model" including reactions and parameters

init_file: filename of the tissue init file with the "initial conditions", that is the geometry/initial variable values for your simulation

solver_file: file specifying which numerical solver to use for the simulation together with integration time and save format.

data_file: file in which to save simulation result, obsolete in vtk output format (used in current simulations).


*** RUNNING THE ROP MODEL WITH TISSUE ***

First locate the provided files 'rop.tmodel', 'auxin_gradient.init' and 'solver.rk5.
Then create a folder 'vtk'. Assuming the model/init/solver files has not been changed,
the following command should then run a simulation where the ROP dynamics are affected
by the auxin gradient and save the result in the folder "vtk/"

$ tisSim rop.tmodel auxin_gradient.init solver.rk5

This will run a tissue simulation using the model file "rop.tmodel" on the template
"auxin_gradient.init", with the solver defined in "solver.rk5". tisSim is the tissue
binary defined in the above section. The format of the simulation result is set in
solver.rk5.

The default values given to the parameters in "rop.tmodel" should create the auxin
gradient already defined in 'auxin_gradient.init', and the parameters for the
ROP dynamics should result in a basally located peak of active ROP when run on the
mentioned auxin gradient. Note that the auxin source marker (variable 40) is set at
the basal end at the cell while the auxin sink marker (variable 41) is at the apical
end of the cell. The value of the auxin concentrations are saved in variable 39,
while the concentrations of active ROP are saved in variable 42 and the concentrations
of inactive ROP are saved in variable 43. 

To run the ROP simulations for constant auxin levels, you first should run a simulation
to get the auxin gradient and save it as an init file with tissue. Then run the model
with ROP dynamics together with the init file just mentioned.

To obtain a template with the auxin gradient, set all the ROP-related parameters to zero,
and set the auxin parameters to the values specified in comments of the model file (different
sets of parameters for different gradients). The following command can then be used to run a
simulation and save the final timepoint as an init file

$ tisSim rop.tmodel auxin_gradient.init solver.rk5 -init_output new_auxin_gradient.init

After this simulation is finished, the file 'new_auxin_gradient.init' should contain the
template with the newly simulated auxin gradient.
To run the ROP simulation, set the auxin-related parameters to zero, and set the
ROP-parameters to their desired values (see e.g. Table 1 or comments in the model file).
Then run the command

$ tisSim rop.tmodel new_auxin_gradient.init solver.rk5


*** CONTACT ***

The software is mainly developed at Computational Biology & Biological
Physics, Lund University and at the Sainsbury Laboratory, University of Cambridge. 
More information can be found at http://dev.thep.lu.se/organism and
for questions please email henrik.jonsson@slcu.cam.ac.uk.
