# Supplementary material for: A Model Analysis of Mechanisms for Radial Microtubular Patterns at Root Hair Initiation Sites
Source: Front Plant Sci. 2016 Oct 28;7:1560. doi: 10.3389/fpls.2016.01560 (PMC5083785; doi:10.3389/fpls.2016.01560)
Supplement: Supplementary file 2 [file DataSheet2.ZIP]

Archive with 3 entries (2 files):
- mechanical_model/
- mechanical_model/README
- mechanical_model/shell_root_hair.cae
