# Supplementary material for: A Model Analysis of Mechanisms for Radial Microtubular Patterns at Root Hair Initiation Sites
Source: Front Plant Sci. 2016 Oct 28;7:1560. doi: 10.3389/fpls.2016.01560 (PMC5083785; doi:10.3389/fpls.2016.01560)
Supplement: Supplementary file 2 [file DataSheet2.ZIP › mechanical_model/README]

The provided file contains an example of mechanical simulation of the epidermal root wall behavior during root hair initiation.
It was created and performed with Abaqus/CAE 6.12-3 (Dassault Systèmes Simulia)
